# Supplementary material for: Transcriptome analysis of the venom gland of the Mexican scorpion Hadrurus gertschi (Arachnida: Scorpiones)
Source: BMC Genomics. 2007 May 16;8:119. doi: 10.1186/1471-2164-8-119 (PMC1904202; doi:10.1186/1471-2164-8-119)
Supplement: Additional File 2 — dbEST submission. Complete submission to the dbEST database in raw text format. Each entry includes: cluster size and, where applicable, assigned eukaryotic orthologous group and relevant Gene Ontology terms. [file 1471-2164-8-119-S2.txt]

TYPE:         Pub
TITLE:     
Transcriptome analysis of the venom glad of the Mexican scorpion Hadrurus gertschi
AUTHORS:   
Schwartz,E.F.; Diego-Garcia,E.; Rodríguez de la Vega,R.C.; Possani,L.D.
JOURNAL:      n.a. 
VOLUME:       n.a.
ISSUE:        n.a
PAGES:        n.a.
YEAR:         2007
STATUS:       1
||
TYPE:         Lib
NAME:         Scorpion venom gland library 1
ORGANISM:     Hadrurus gertschi
ORGAN:        Venom gland
STAGE:        Adult
VECTOR:       pTriplEx2
V_TYPE:       Phagemid
RE_1:         Sfi1
RE_2:         Sfi1
DESCR:      
Library constructed with total RNA from a single scorpion venom gland. The titer of the non-amplified library is 2.8x10^5 cfu/mL.
||
TYPE:         Cont
NAME:         Rodríguez de la Vega RC
FAX:          52 777 3172388
TEL:          52 777 3291669
EMAIL:        delavega@ibt.unam.mx
LAB:          Department of Molecular Medicine and Bioprocesses
INST:         Instituto de Biotecnología, Universidad Nacional Autónoma de México
ADDR:         Av. Universidad 2001, Cuernavaca Morelos 62210, MÉXICO
||
TYPE:         EST
STATUS:       New
CONT_NAME:    Rodríguez de la Vega RC
CITATION:  
Transcriptome analysis of the venom glad of the Mexican scorpion Hadrurus gertschi
LIBRARY:      Scorpion venom gland library 1
EST#:         HGE001
CLONE:        Contig13
SEQ_PRIMER:   TriplEx2-5' 
P_END:        5'
HIQUAL_START: 114
HIQUAL_STOP:  723
DNA_TYPE:     cDNA
PUBLIC:       19/10/2007
PUT_ID:       alpha Tubulin
POLYA:        N
COMMENT:   
Two reads. Putative homologue of KOG1376. Relevant GO terms: 0003824 0005198 0005622 0005874 0006810 0016787
SEQUENCE: 
GGGGACTCCAAACGTTTGTGAAGAAGGACGTGGCTCGTTTCATTCACAAACGGCTTTTTC
CTCGTAACTAATCCTGCGAATTTCTCTTGGATCACATTCTGTAATCAGGCACAATGCGTG
AATGTATTAGTATCCATGTTGGCCAAGCTGGTGTCCAGATAGGTAATGCCTGCTGGGAGC
TCTACTGCCTTGAGCATGGCATTCAGCCTGATGGGCAGATGCCTAGTGACAAGACCATTG
GCGGCGGAGATGACTCGTTCAACACATTTTTCAGTGAGACAGGAGCTGGCAAGCATGTAC
CTCGTGCTGTATATGTTGACTTGGAACCTACAGTAGTGGATGAAGTACGTACTGGTACGT
ATAGACAACTCTTCCACCCAGAGCAGTTAATAACAGGGAAAGAGGATGCAGCCAATAACT
ACGCCAGGGGTCATTACACCATCGGCAAGGAGATAGTTGATCTTGTCCTGGACCGTATTC
GCAAGCTTGCTGACCAGTGCACTGGATTGCAGGGCTTTCTCATTTTCCACAGTTTTGGCG
GCGGTACTGGATCAGGTTTTACATCCCTGCTGATGGAAAGACTGTCTGTCGACTACGGCA
AAAAATCAAAACTCGAATTTGCCATTTATCCAGCTCCTCAGGTTTCCACTGCAGTTGTAG
AACCATACAATTCCATTCTAACACTCACACAACTCTGGAACATTCAGACTGTGCTTTCAT
GGTAGAAAATGAAGCTATCTATGACATCTGTCGTCGTAATCTTGATATTGACGT
||
TYPE:         EST
STATUS:       New
CONT_NAME:    Rodríguez de la Vega RC
CITATION:  
Transcriptome analysis of the venom glad of the Mexican scorpion Hadrurus gertschi
LIBRARY:      Scorpion venom gland library 1
EST#:         HGE002
CLONE:        2460
SEQ_PRIMER:   TriplEx2-5' 
P_END:        5'
DNA_TYPE:     cDNA
PUBLIC:       19/10/2007
PUT_ID:       Not identified
POLYA:        N
COMMENT:   
Singlet. Indefinable ORF 
SEQUENCE: 
GGGGAACAACTGTCACGATTGATACTCAGCGCATTGTTTGCAATCCTTCCTTAATTATTC
AAAATGAAGACTCAATTTATCGTCTTGATCGTAGCTATTGTATTCCTGCAGCTTCTTTCC
CAATCAGAAGCCATCTTTAGTGCACTTGTTTTGTTTTTTGTCTAATTTGAGGGGGAGAAG
AGATCTCCCACATTTCTATTTCGATCCGTCTCGCCTCATTTTTAAAAATCCCCCCCCCCC
CCCTGGAGATACGCGGGCGCTGAATGGGCACCGGTTATTGCGGGAGCATTCACGCCAGAC
CCACCAAAATTCGCCCCAAAACCTACCCAGGAGCCGCCTGCCCGGGTTCGGCCCCCACCC
CCCTGCTTTCTTATAAAGGTGTTCGATTGCCTGCACGTTTTGATGCATTTTCACCCAACT
CGGCCCTTCCGCCTTTGGGGCCTCTATATGAATCCTGTGGCCCTTCTTACACCCCCCCCT
GGAACATCCCGGGGGTCTATTTGGTTGCGCTCGGAACAATCCCTTTGGCCCCTCGTTAAA
ACGCAAAAAACGAACACACCCCTTTCTATATTTGCCTAAGCACTTGGCCACCCATCCCTC
CTCCAAACACTCTGCAGCCCCGCGTAATTTTGATCACAGTCCTATGTGGCCGCCTCAGTA
CTCCCCCCCATCCCTCTCCTTGCTTCAGATCCGTGAGCGCTGGCTGCGTTCAGAAGCGGA
GCACCCAACCTTTATCCATCTTCGCCCCACCACCACCCTCCAGTGATGTATCTCATGCGC
C
||
TYPE:         EST
STATUS:       New
CONT_NAME:    Rodríguez de la Vega RC
CITATION:  
Transcriptome analysis of the venom glad of the Mexican scorpion Hadrurus gertschi
LIBRARY:      Scorpion venom gland library 1
EST#:         HGE003
CLONE:        Contig21
SEQ_PRIMER:   TriplEx2-5' 
P_END:        5'
HIQUAL_STOP:  538
DNA_TYPE:     cDNA
PUBLIC:       19/10/2007
PUT_ID:       60S ribosomal protein L28
POLYA:        N
COMMENT:   
Two reads. Putative homologue of KOG3412. 5' Truncated ORF. Relevant GO terms: 0005198 0005622 0005840 0006412 0043234
SEQUENCE: 
GGGGACAGTTACAGTTACTAGTAGGAATTTACGGCTAGTTTCCGCTTAGGGACAAAAGAT
AATTTGGCCACTTTGTCTGACTATCGTATCTCTACTCGTAACGACTAGTATATAAAGTTA
TCAAAATGTCTATGGATTTGCAATGGATGGTACTTCGTAATTGCTCCAGTTATCTTGTAA
AGAAGAGGAATAATAAAAAAATTCTTTAGTATGGATCCACTAAATTTGAAAAATGTCCAT
TCTCCTCGTTACTGTGGTCAAATCCACAAGAAGGCCATGGCTGTTGAGCCATATCCAAGT
GGCAAGGGAGTTATGCTTTTATACAAAAAGAATAAGTATCAGAATAGGCCTGCAAGAAAT
ATTGCTCGTGTTCCTCTAACAAAAGGGGCCCGTAGAACAATGACAACTACAAAGAAATTT
GTGCGTTCAAATCGTTACAGACGTGATCTGAAAATGGCATCATTACGTAGAGCTAGTGCT
ATTCTACGTAGCCAACGACCAATTACTCCCAAAAGAAGCTTGAGAAAGAAGCCAGAATAA
ATGTGGGTTGTGTAAAATTCATGACAAAAATAAAAATGATTTCAAAA
||
TYPE:         EST
STATUS:       New
CONT_NAME:    Rodríguez de la Vega RC
CITATION:  
Transcriptome analysis of the venom glad of the Mexican scorpion Hadrurus gertschi
LIBRARY:      Scorpion venom gland library 1
EST#:         HGE004
CLONE:        Contig12
SEQ_PRIMER:   TriplEx2-5' 
P_END:        5'
HIQUAL_STOP:  860
DNA_TYPE:     cDNA
PUBLIC:       19/10/2007
PUT_ID:       G protein beta subunit-like protein
POLYA:        Y
COMMENT:   
Two reads. Putative homologue of KOG0279. 5' Truncated ORF. Relevant GO terms: 0004872 0007165 0016301
SEQUENCE: 
GGGATCCGCATCCAGAGATAAAACTTTGATAATGTGGAAGCTGACAAAAGAAGACACAAA
TTATGGCATTCCTCAGAAACGTCTTCGTGGTCATGGGCATTTTGTCACTGATGCTGTGAT
GTCATCTGATGGTCAATATGCACTTTCTTGCTCATGGGACAAAACTCTTAGACTTTGGGA
TCTTTCAGTTGGCCATGCTACACGCCGTTTTGAGGATCATACCAAGGATGTTCTTAGTGT
AGCTTTTTCTGCTGATAACCGTCAAATAGTGTCAGGCTCACGTGATAGAACCATCAAGTT
GTGGAACACATTAGCACAGTGCAAGTATACTATTCAGGAGGATGGACATGAAGACTGGGT
ATCCTGTGTACGATTTTCTCCCAATAATAGCAATCCAATAATTGTGTCATGTGGATGGGA
CAAATATGTGAAAGTATGGAATTTGACTAATTGCAAATTGAAAACCAATCATGTAGGACA
TAATGGTTATTTGAACACTGTCACAGTTTCTCCTGATGGGTCATTGTGTGCATCAGGTGG
AAAGGATTGTAAAGCCATGTTATGGGATTTGAATGAAGGAAAGCATTTGTACACTTTGGA
TCATACTGATATCATTAATGCTCTGTGTTTCAGTCCAAATCGATATTGGTTGTGTGTCGC
AACTGGTCCAAGTATTAAAATTTGGGATCTTGAAGGCAAAAATATGGTGGATGAATTAAG
ACCTGAGGTTATAAGCCCAAGTGCTAAAGCTCAGCCTCCCCAATGTATATTTATGGCATG
GTCTGCAGATGGTCAGACACTTTTTGCTGGCTATACAGATAATTGTATACGTGTGTGGCA
AGTTTCCATTGGTACTCGATAAGTGTTCACAAAGACTGAAATAGTGAAATTTGAGTACTG
TAATAAAACATTTGAAGTATTTAAAAAAAAAAAAAAAAAAAAAAAAAAAAACATGTCGGC
CG
||
TYPE:         EST
STATUS:       New
CONT_NAME:    Rodríguez de la Vega RC
CITATION:  
Transcriptome analysis of the venom glad of the Mexican scorpion Hadrurus gertschi
LIBRARY:      Scorpion venom gland library 1
EST#:         HGE005
CLONE:        Contig19
SEQ_PRIMER:   TriplEx2-5' 
P_END:        5'
HIQUAL_STOP:  479
DNA_TYPE:     cDNA
PUBLIC:       19/10/2007
PUT_ID:       Endocytosis/signaling protein EHD1
POLYA:        N
COMMENT:   
Three reads. Putative homologue of KOG1954. 5' Truncated ORF. Relevant GO terms: 0003924 0005525 0006810
SEQUENCE: 
TATTCTAGAGGCCGAGGCGGCCGACATGGTCAACCACCAACAGCTGATGAGAGTTTACGG
TGCCCTGATGTGGTCGTTGGGCAAGGTGCTGAACATGCCCGAGGTGGTCAGGGTCTACAT
CGGATCTTTCTGGGACCAGCCGCTGCAGTACGACATCAACCGCAAACTGTTCGAAGCCGA
AGAGCAGGACCTGTTTAACGACATACAGAATCTACCCAGGAATGCGGCGTTGAGGAAACT
AAATGATCTGATAAAGAGAGCGAGATTGGCAAAGGTACATGCCTATATTATCAGTGCATT
GAAGAAAAAAATGCCTCTGTGTTTGGTAAAGATAGCAAGAAGAAGGATCTTATCAGGAAC
TTGAACGACATATATTCGGAAATTCAGAGAGAGCATCAGTTTTCGAGGGGAGATTTTCCT
GACATCAGAGAGATGCAACAGAAGTTACTACATCAAGACTTTCAAAAGTTCCATCCTCTG
AAACCGAAGTTATTAGAAACGGTGGATCGCATGTCGGCCGCCTCGGCCTCTAGAATA
||
TYPE:         EST
STATUS:       New
CONT_NAME:    Rodríguez de la Vega RC
CITATION:  
Transcriptome analysis of the venom glad of the Mexican scorpion Hadrurus gertschi
LIBRARY:      Scorpion venom gland library 1
EST#:         HGE006
CLONE:        2203
SEQ_PRIMER:   TriplEx2-5' 
P_END:        5'
HIQUAL_START: 25
HIQUAL_STOP:  433
DNA_TYPE:     cDNA
PUBLIC:       19/10/2007
PUT_ID:       60S ribosomal protein L27
POLYA:        N
COMMENT:   
Singlet. Putative homologue of KOG3418. Relevant GO terms: 0005198 0005622 0005840 0006412 0043234
SEQUENCE: 
GGGGAGTGTGAATTAGGATTAAAAATGGGTAAAATCATGAAAATAGGCAAAGTAGTGCTG
GTCCTGAATGGAAAATATTCTGGCAGGAAAGCTGTTATAGTAAAGAACAATGATGAAGGG
ACATCTGATAAACCATATGGACATGCTCTTGTTGCTGGTGTTGATCGTTATCCCCGCAAA
GTTACAAGGCGCATGGGAAAGAAGAAGATAAGTAAACGCTCAAAGATCAAACCTTTTATG
AAAGTATATAATTACAATCATCTTATGCCCACTCGGTATGTAGTGGATATACAGTTTGAT
AAATCAGTTGTGAACAAAGAGGTTTTGAAAGATCCCTCTAAGAGAAGAAAAGCTAGAAGA
GAAGTGAAGGCAAAATTTGAAGAAAGGTATAAAACTGGCAAGAATAGATGGTTTTTCCAG
AAACTTAGATTCTAGTTTCTGTATTATAGTGGAGAAATAAAAAAGACTAATTCTTGAAAA
AAAAAACCATCAACATAACTTCACCATGTCGGCCGCCTCGGCCCA
||
TYPE:         EST
STATUS:       New
CONT_NAME:    Rodríguez de la Vega RC
CITATION:  
Transcriptome analysis of the venom glad of the Mexican scorpion Hadrurus gertschi
LIBRARY:      Scorpion venom gland library 1
EST#:         HGE007
CLONE:        2225
SEQ_PRIMER:   TriplEx2-5' 
P_END:        5'
HIQUAL_START: 61
HIQUAL_STOP:  388
DNA_TYPE:     cDNA
PUBLIC:       19/10/2007
PUT_ID:       60S acidic ribosomal protein P2
POLYA:        N
COMMENT:   
Singlet. Putative homologue of KOG3449. Relevant GO terms: 0005198 0005622 0005840 0006412 0043234
SEQUENCE: 
GGGGGCCAACCAACAAACCATTGCGAGCACGACGTTTCGTGTCGGTTTAACGACTTAAAA
ATGCGTTACGTGGCCGCATACCTTCTAGCAGTATTGGGTGGAAATAAAAATCCATCAGCG
AAAGACGTTGAAAAAATTTTGGGAAGTGTTGGTATTGAAGTTGACCAACAAAGACTTGCT
AAAGTTATCAGCGAATTAAATGGGAAAAGTATCGATGAAGTAATAGAAAAGGGAAAGACA
AAACTTGCGTCAGTTCCATCGGGTGGTACAATATCGGCCGCCATGCCAGCTGCTGGCGCG
GAAGTTGTGAAAGAAGAGCCAAAGAAGGAAGAGAAAAAAGAAGAATCTGAAGAATCAGAT
GAAGACATGGGTTTTGGTCTTTTTGACTAGGAAATCAATAGCATTTCTACTAAGTGCCTT
ATCTTGAAGCTTGGTGATAAAATTGCCATTCATAGTGTGAAAATGGTGATTAATTTGGAA
ATAAAATTTACCTTACCACAGTGGTAATATAAACAATAAACCCCTTAAAAATTTATTCTT
TGTGGGCCGCCTTGGCCCATTCAACTTTAAACTCGAACAAGCTTATGCTTGCGGCCGCAT
TTTAAGCTCATTGGGCCATTTCGCCTTTAGGGAACGCATTACCATTCATTGCCCGTCGTT
TCTCACCCCCGAATTGAAAACCCTTGCTTCCCAATTTATTCGCTTGGAGAAATCCCTTTT
CCACTTGGCGAATAAAAAAGGCCGCACAATTCCCTTTCAAATTTGCCCACCTTAGGGAAA
GGAATTTCACCCTTTATTTCGTAAATCCGTCAATTGTGTAATCCCTTTTTTACCATCGCC
ATTCCAAACTCTTTATTAA
||
TYPE:         EST
STATUS:       New
CONT_NAME:    Rodríguez de la Vega RC
CITATION:  
Transcriptome analysis of the venom glad of the Mexican scorpion Hadrurus gertschi
LIBRARY:      Scorpion venom gland library 1
EST#:         HGE008
CLONE:        2233
SEQ_PRIMER:   TriplEx2-5' 
P_END:        5'
HIQUAL_START: 300
DNA_TYPE:     cDNA
PUBLIC:       19/10/2007
PUT_ID:       Molecular chaperone (DnaJ superfamily)
POLYA:        N
COMMENT:   
Singlet. Putative homologue of KOG0714. 3' Truncated ORF. Relevant GO terms: 0031072 0050896
SEQUENCE: 
GGGGACAGTTACAGTTACAAATCCTTTCGCTAAAGGTGAAATGATAGTTAAGGAAAGGA
GGAATATGGTGTTCGAGTTTTCCAATTCCGGATTTGTTTACGATGTTACGTTACGTTAC
GTTTCAAGGATTCGTAATGATGGATAAGGTAGAGATGATAGCAGATTAAATTACCGTTG
GAACATTCTAGCTGCAGCGTAATCATTGTTTCTGAAATTACTTAATGTGAAATCGAATA
GGTTAAATATAAATAGTTTAGATAAAGACATTCTTCTATTGCTTTTAGTAAGTTATGAA
GAAAATGAAAGTCCTGCAGCATCGCCAGTTTGAAACTATTCGATTTTATTCTCACAACA
CGTACTACATTGCTGATAAAAGAAAATTGTATGAAGTTCTTGGATTGGAGCCTAATGCA
ACTCAAGCTGAAATAAAATCAGCATATTACAAATTATCTATGGTATATCATCCAGATAA
GAGTAAAGATTCCGAAGAAGCAAAAATAAAATTTCAGGAAATTAGTGATGCTTACGAAG
TGCTAGGTAATTATGAACTAAGAAAAAAATACGATAAAGGAATTTTTCATCCAAAGAGA
ACTGTATCTGCAGAAACAGAAACCGCAGACAAACATAGTGACATGTTCACGAGGAAGGT
GAAGACTCGCAAACCTCAGATGACTGGTAAAACTCAAATATATAATTTTGATGAATTTT
ACAAAATGCATCACGGGGAGACTATACCACGCGAGTTCAGAAGTCCCCAGCAGTATAAG
GAATTTGTCCGAGAAAGAAGCACTTCAGAGATTACAGCTTTTGAAGCTATACGTCCATG
GTGTTGTTTGGGGGAATTGAACATTTGGGGAATCATCCTTTTCGAAACGGTAGCCCACC
CGGGCGATTGGCGAAGTATTCTT
||
TYPE:         EST
STATUS:       New
CONT_NAME:    Rodríguez de la Vega RC
CITATION:  
Transcriptome analysis of the venom glad of the Mexican scorpion Hadrurus gertschi
LIBRARY:      Scorpion venom gland library 1
EST#:         HGE009
CLONE:        2404
SEQ_PRIMER:   TriplEx2-5' 
P_END:        5'
HIQUAL_START: 93
HIQUAL_STOP:  618
DNA_TYPE:     cDNA
PUBLIC:       19/10/2007
PUT_ID:       NADH:ubiquinone oxidoreductase, NDUFA8/PGIV/19 kDa subunit
POLYA:        Y
COMMENT:   
Singlet. Putative homologue of KOG3458. Relevant GO terms: 0003954 0005515 0005747 0006119
SEQUENCE: 
GGGGACTATAAATATAATGCGCAAGCGCTCGAGTTAATTTGTTTGGGTACGATTTGTAG
TGTGCTCGAAAAGGCTGTAAAAATTTGGTAGAAATGCCGTTTACGGAAGATTTCAACCT
TCCTACGGAAGAAGAGTTGACAGTTCAAGAAATAAACTTGTCAACACCAGCGCTAAGAG
CTGGAGCATACCATTTCGGTAAATATTGCGATGAGCAAAGCAAAGAATTTATGCTTTGT
CGAGCAGAGGAAAAGGATCCTCGTAAATGTTTAAAGGAAGGCCGTGCAGTAACTGCTTG
TGCTCTTGATTTCTTCCAAAATGTGAAAGAGCTCTGTCGTCATCAGTTTGATGAATATG
CCCATTGTTTGGAATGGAGTAGCTATAGTATGGAAATGTCAAAGTGTAGGAAAACTCAG
TCTGCATTTGATATATGCATGCTTGAGAAAATGGGTGTTGAAAGACCTGAAATGGGATA
TTTTTCAAGAGCAAGAAGCCATCATACTTGTCGACCTAAACCAGAACCTAAAAATCTTA
GAGAATATCCTGATAAAACTCCAGGTCTACCAGATGACTATCCTAGAGAGCCAGCAAAA
TATGGCAGTCGTGCTCATTACTTTGCATGAACTATAGATTATAAATGGTTAATTAAATA
TGACTAAATTAAACAGTTTTAGAGAATGAAATTTGTGATGCAATATTAGCAATGTAGTG
TAATACTGTATATCAATATTGACATTTTGGGAAATTTAAGTTAGTAGGCATTGGGTTAA
AAAAAAAAAAAAAAAAAAAACTGTCGGCCGCCTGGGCCCAGTGACTTTAGATGGAGCAC
TTATTGCTGCGGCGAATTTGAGTTACTTGCCAATTCCC
||
TYPE:         EST
STATUS:       New
CONT_NAME:    Rodríguez de la Vega RC
CITATION:  
Transcriptome analysis of the venom glad of the Mexican scorpion Hadrurus gertschi
LIBRARY:      Scorpion venom gland library 1
EST#:         HGE010
CLONE:        2258
SEQ_PRIMER:   TriplEx2-5' 
P_END:        5'
HIQUAL_START: 59
HIQUAL_STOP:  728
DNA_TYPE:     cDNA
PUBLIC:       19/10/2007
PUT_ID:       20S proteasome, regulatory subunit alpha type PSMA1/PRE5
POLYA:        N
COMMENT:   
Singlet. Putative homologue of KOG0863. Relevant GO terms: 0003824 0005515 0005622 0005576 0016787 0044238
SEQUENCE: 
GGGGACAGTTACAGTTTACAGTGCAGCAAAGTGAATCAGCGTTATAAATCGTGTGAAGAT
GTTTCGGAACCAGTATGATAATGATGTTACAGTATGGAGCCCTCAAGGCCGTCTTCACCA
AGTTGAGTATGCAATGGAAGCTGTCAAACAGGGATCAGCAACAGTGGCTCTAAAAAATAG
TACCCATGCTATATTAGTAGCATTAAAGAGAGCATCATCTGAATTATCTGCTCATCAGAA
AAAGATTATCCCTATTGATACTCATATTGGTGTTTCCATTGCTGGTCTGACAGCTGATGC
CAGAATATTAAGCAAATTCATGCGTACTGAGTGTCTTAACAACCGCTATCTTCGTAACAG
TCCTCTTCCCATTAAACGACTTGTTGGAATGCTTGGTAACAAAATGCAGATATCTACTCA
ACGATATGATCGTAGGCCATTTGGAGTTGGCTTACTTGTTGCTGGATATGATGAAATGGG
CCCTCATGTATACCAAACTTGTCCATCAGCTAATTATTTTGATTGTATAGCAATGGCCAT
AGGTGCTCGTTCTCAGTCTGCTCGTACTTATCTCGAAAAACATCTTGAAACATTTAAAAC
TTGTAATTTGGAAGAATTAATAAAGCATGGTCTCAGGGCATTACGTGAATGTCTTCCAAA
TGAAGTAGATTTATCTAATAAGAATGTTTCTATTGCAATTGTTGGAAAAGAAATGACTTT
CAGTATTTGATGATGATGAAAGTGGTCATATTTAACAGAATTGCTGGCGAAGAACGTTCA
GACACCACTTCACAACCGAACCAGATGCTACT
||
TYPE:         EST
STATUS:       New
CONT_NAME:    Rodríguez de la Vega RC
CITATION:  
Transcriptome analysis of the venom glad of the Mexican scorpion Hadrurus gertschi
LIBRARY:      Scorpion venom gland library 1
EST#:         HGE011
CLONE:        2268
SEQ_PRIMER:   TriplEx2-5' 
P_END:        5'
HIQUAL_START: 32
HIQUAL_STOP:  491
DNA_TYPE:     cDNA
PUBLIC:       19/10/2007
PUT_ID:       Ribosomal protein S18 (40S)
POLYA:        N
COMMENT:   
Singlet. Putative homologue of KOG3311. Relevant GO terms: 0005198 0005840 0006412 0043234
SEQUENCE: 
GGGGAGAGACGAGTGGACTTAAGGAATCGAAATGTCACTAGTAATTCCAGATAAATTTCA
GCATATTTTGCGTGTGATGAATACCAACATTGATGGAAGAAGAAAAGTCATGTTTGCATT
AACTGCAATCAAGGGAGTTGGACGTCGATTTTCTAACTTGGTATGCAAGAAAGCAGATGT
TGACCTGAATAAAAGAGCAGGAGAATTGACTGAAGAAGAGGTGGAAAAGCTAATAACCAT
TATGTCGAATCCGCGTCAATACAAAATTCCTGACTGGTTTTTAAATCGACAAAAAGATGT
GAAAGATGGAAAATATAGTCAGGTGACATCTAATGTGTTAGAAATTAAGTTGCGTGAAGA
TCTTGAAAGGCTGAAAAAAATCCGTGCACATAGAGGACTTCGTCACTATTGGGGTCTTCG
TGTAAGAGGTCAGCACACAAAAACAACAGGAAGAAGAGGCCGAACTGTTGGTGTTTCAAA
GAAGAAGAATTAATTCTACTGTAGCTGTAAAATTTCTGATTAATAAATATTAAAAAACAA
TTC
||
TYPE:         EST
STATUS:       New
CONT_NAME:    Rodríguez de la Vega RC
CITATION:  
Transcriptome analysis of the venom glad of the Mexican scorpion Hadrurus gertschi
LIBRARY:      Scorpion venom gland library 1
EST#:         HGE012
CLONE:        2330
SEQ_PRIMER:   TriplEx2-5' 
P_END:        5'
HIQUAL_START: 97
HIQUAL_STOP:  793
DNA_TYPE:     cDNA
PUBLIC:       19/10/2007
PUT_ID:       Bax-mediated apoptosis inhibitor TEGT/BI-1
POLYA:        N
COMMENT:   
Singlet. Putative homologue of KOG1629. Relevant GO terms: 0016021 0051082
SEQUENCE: 
GGGGACAGCTAGAACATCGTCCATCTTTGGGGAAAGATTCGCTTGGGACACGTAGTTGTG
TTTTGGGCTCATTAGTGTGAAAGAATAAATATCCAGATGGCCACGCTTACTGGTTTTATC
GAGTCCTTCAACAACAGAGTAGAACCTCCTGTTCAAAGACATTTGAAAAATGTGTACAGT
TGTCTGGCATTATCTACATTGGTAGCTGCTGCTGGTGCATACATTCATACACTCAGAACT
TTGATACATGGAAACTTCTTCACATCATTAATTGCCCTTGGACTTATGTTAGCTCTTGCT
GTCATTCCACATGAGGGTGGTAAATGGAATGGGTTGCGCCTTTGTGTGATGGGTGGATTT
TCTTTTGTGTCAGGACTTAGTCTTGGACCCATTTTAGATGTTGTAATCAGAGTTAATCCC
AGTATCATCCCAACAGCATTTTTAGCTACATGTGTGATTTTTGTATGCTTCACACTTTGT
GCATTATACAGTGACAAGTACAAATGGATATATATTGGTGGAACTCTCTTCTCTGGACTA
ATTTTGACCCTTTTGCTTGGATTCATCAGTATTCTTACTGGGTCACGCATGTTATTCCAG
ATTTATACTTATTTGGGTCTCTTTATCATCTGTGGCTTTGTCTTATATGACACTCAAATG
GTAGTGGGAGAAGTTCGTCAGGGTGATAATGATTATATTTGGCATTCAGTATACTTCTTC
ATTGATTTCATTGACATATTCCGTTTTCTTCTGTGATTCTGACAGACAGGAACAAAGCAG
GAGGAAGAGGACTGAAAAGTTGAAAAGTTTGGATTTTTAACTGCTCATTGAGTTGATGAA
ATGATCAATATTTTGATGTCTTGATGAGATTAATTTATTTTTTTAAAATTACTTGGATTG
ACAACTAGAAAATATTGCTAGCCTTTGACTATGCAAAAAACTAAAATTGACTTGAAAAA
||
TYPE:         EST
STATUS:       New
CONT_NAME:    Rodríguez de la Vega RC
CITATION:  
Transcriptome analysis of the venom glad of the Mexican scorpion Hadrurus gertschi
LIBRARY:      Scorpion venom gland library 1
EST#:         HGE013
CLONE:        2397
SEQ_PRIMER:   TriplEx2-5' 
P_END:        5'
HIQUAL_START: 57
HIQUAL_STOP:  504
DNA_TYPE:     cDNA
PUBLIC:       19/10/2007
PUT_ID:       40S ribosomal protein S15
POLYA:        N
COMMENT:   
Singlet. Putative homologue of KOG0898. Relevant GO terms: 0005198 0005622 0005840 0006412 0043234
SEQUENCE: 
GGGGAAAAAGTGTAGGTGTAGAAGTGAGGTAGAATTGTATTTTGGGTGTAAGCAAAATGG
AAGAGCAAGAACAACAAGAAATTGTGAAGAAGAAGAGATCTTTCAGAAAGTACACGTACC
GGGGTGTTGATTTGGATCAGCTCCTAGATATGTCAAACAATCAGCTGATGGAGCTTCTTC
ACTGTAGGGCAAGAAGGCGTTATACACGTGGTCTTAAACGAAAGCCTTTAGCTTTGCAGA
AAAAATTAAGAAAAGCCAAGAAAAATGCTGGTCCATTGGAAAAACCTGAGGTGGTAAAAA
CACATCTGAGAGACATGATTATAATACCAGAAATGGTAGGATCCATTGTTGGAGTTTATA
ATGGCAAGACCTTCAATCAAGTAGAAATTAAGCCTGAAATGATAGGCCACTACTTAGGGG
AATTCAGCATTACATACAAGCCAGTGAAACATGGTCGGCCTGGTATTGGTGCCACCCACT
CTTCCAGATTTATTCCACTAAAGTAAAAGTTATTTGCGTTTGTACACATTTGAAAATAAA
TAACTAAGATAGTTATATTCC
||
TYPE:         EST
STATUS:       New
CONT_NAME:    Rodríguez de la Vega RC
CITATION:  
Transcriptome analysis of the venom glad of the Mexican scorpion Hadrurus gertschi
LIBRARY:      Scorpion venom gland library 1
EST#:         HGE014
CLONE:        2453
SEQ_PRIMER:   TriplEx2-5' 
P_END:        5'
HIQUAL_STOP:  668
DNA_TYPE:     cDNA
PUBLIC:       19/10/2007
PUT_ID:       Predicted aminopeptidase of the M17 family
POLYA:        N
COMMENT:   
Singlet. Putative homologue of KOG2597. 5' Truncated ORF. Relevant GO terms: 0003824 0005622 0006508 0016787 0043167 0043234
SEQUENCE: 
TATTCTAGAGGCCGAGGCGGCCGACATGGGTGGTGCAGCTTGTATAATTGGAGCAGTTTA
TGCCGTTGCTAGTCTTAAGATTCCTATAAATATAGTTGGATTAATGCCACTTTGTGAAAA
TTTGCCAAGTGGACACGCTAATAAACCCGGAGATGTAGTGACAGCAATGAATGGGAAAAC
AATTCAAGTGGATAATACTGATGCAAGTGGATGTCTAATATTGGCAGATGCTCTATGTTA
TGCTCACACGTTTAATCCACAAATGATAATAGATCTTGCAACATTAACAGGAGCTATGGA
TGTTGCCCTTGGATCTGGAGCTACTGGTGTTTTTACAAATTCTGCAAAAATGTGGGAAAT
TATTCATGAGGCAGGGAAGTTCACCGGAGACAGAATGTGGAGAATGCCCCTTTTCCATCA
TTATAGTAAACAAGTGACCGAATGCCATTTGGCCGATCTCTGCAATATAGGAAAACACGG
AAGATCTGGAGGATGCTGTACAGCAGCAGCCTTTTTATGGGAATTTGTTACAATGCCCCA
ATGGATGCATTTAGATATTGCTGGTGTAATGGAAAACAAAGATGAATGCCAATATCTTTG
TAAAGGTTTGGCAGGAAGACCAACTCGAACACTAGTGGAAATTATGTCCGCCTTTAGCAG
ACAGAGTTAATCATGCTTACTGGAATGATTCACTACTTAAAGGCAGTTATTTTCAGTTAA
TTTTTGCATTGACTGTTTGTTTTGGGAATCTACTGGGTGTGATGCCTGTATTGATCAATA
CACAGATACTATTTG
||
TYPE:         EST
STATUS:       New
CONT_NAME:    Rodríguez de la Vega RC
CITATION:  
Transcriptome analysis of the venom glad of the Mexican scorpion Hadrurus gertschi
LIBRARY:      Scorpion venom gland library 1
EST#:         HGE015
CLONE:        2217
SEQ_PRIMER:   TriplEx2-5'
P_END:        5'
HIQUAL_STOP:  746
DNA_TYPE:     cDNA
PUBLIC:       19/10/2007
PUT_ID:       Ribonuclease H
POLYA:        N
COMMENT:   
Singlet. Putative homologue of KOG3752 within a non-LTR retrotransposon. 5' Truncated ORF. Relevant GO terms: 0004523 0006278 00019843
SEQUENCE:
GGGGGGGATTCCACCTCTCCACCTACAGATCAAAGAACGTTCCAAGTTCTACTGCATAAG
AAAAGGTCTGGCCATCCACCTAATGGGTGCTGAAATCCCTACAAACAAGATTGAACAAGA
GGCAGACATAGGCTCTTTACCTCACCCAGGAGAAAGAATGCCTATACGTGAAAACAATTT
AGAAAAGACCCGAATCGAAATATATACAGACGGCTCCAAGGGCGGAGAAGGAGTCGGAGC
AGCATTCGTGGTCTACAAAGACGGCGGGGAAATAGAAAGTAATACCTTCGGTTTACAACC
CTATTGCACAAGCTACCAGGCGGAAATGATTGCCGTTCTAAAGGCGGTAGAATGGCTGAA
GAAAACAGAATACTTGGATAAGGCAATGATACTTACTGACAACCAGTCAGTACTATGGAC
ACTAAAGGACATAAGCACGACAAATCCTATTGCTCGAAAGATCCTACACCAACTAAAAGG
ATCTACAGAAAAAGTCCTTTTCCGATGGGTAAAAGCCCATGCAGGACTCCTTGGAAACGA
GAGAGCAGACATCCTTGCCAGGGAGGCGTGTCGAACAACACAAAACACCACCTACGATCT
CTACTCTAAAAGGACAGTTAAAACTAAAATTAAAGAGGGATCCCATTTGAACTGGCAAGA
GGAATGGCCAAATTCCTACCAGGGAAAGCTTTTGTATGATTTCCTTCCCGACGTAACCCA
CGTCTACAGCGAAAGTGCTTTTCCTTAATAGTGAAACATACAGTTACTCTCCGGCCCCGG
GAAAATAGAAATTTCTTACATTCTTCGGACTTCTGACATTCATACGGCCAATGCGGGGTT
AAGGATGACACGCC
||
TYPE:         EST
STATUS:       New
CONT_NAME:    Rodríguez de la Vega RC
CITATION:  
Transcriptome analysis of the venom glad of the Mexican scorpion Hadrurus gertschi
LIBRARY:      Scorpion venom gland library 1
EST#:         HGE017
CLONE:        2209
SEQ_PRIMER:   TriplEx2-5'
P_END:        5'
HIQUAL_START: 62
DNA_TYPE:     cDNA
PUBLIC:       19/10/2007
PUT_ID:       Manganese superoxide dismutase
POLYA:        Y
COMMENT:   
Singlet. Putative homologue of KOG0876. 3' truncated ORF. Frameshift on bp 563. Relevant GO terms: 0005622 0005739 0043167 0050896
SEQUENCE:
GGGGACGAAACAAAACTGCGAGAAACGTTGCGGACGTTTGAGCAAGCGATACTGAAAGAA
AATGTTAAGTGTTAGAGCAGTGGTGAGTTTTACAAAAAACACAAGACTACTAGTTCCCTT
GTTCATTGGACAAAACCATGCAAAACACACACTACCTGATCTACCTTATGACTATGGTGC
ACTTGAGCCAACTATTTCTGCAGAGATCATGCGTTTACATCATCAGAAGCATCACCAGAC
ATATGTGAATAATCTTAATGCTGCAGAAGACAAATTGGCAGAGGCTCAAGCAAAAAATGA
TATTTCAACTGTGATATCTCTAGAACCAGCACTGAGGTTTAATGGTGGTGGACACATAAA
CCATTCAATTTTTTGGCAGAACTTGTCCCCAAATGGTGGAGGTGAACCAGAAGGAGAACT
TATGCAGGCTATTAAAAGAGACTTTGAGAGTTTTGAAAATTTTAAAACACAGATGTCTGC
AGCTGCTGTTGGAGTACAAGGTTCAGGATGGGCATGGCTTGGATATGATGCTAGAGCTAA
AAACCTGCNAATTGCTGCATGTCCTAATTCCATTATTGGGTATTGACGTATGGGAACATG
CATATTATCTGCAGTATAAAAATGTCCGTCCTGATTATGTAAAAGCAATATGGAATGTTG
TCAACTGGAAAGATTAACCCAGAGATTCATTGATCGCAAGAATTAAATACATCCAAACAT
TTAATTGGTTACCAGATTACCTAAAATATTTTGATTTTGTTCTGCTTTTGTTATGACGAC
CTTTATGTAATAGAAGCACTATGTGTAATTTTCCAAACATTCTTACTAAATCTGAAGGAA
TATTTTTTTGTTGTTTGATTCCTGAACAGAAATTAAGTTGGGTTTGCCCCACAAAAAAAA
ATATAAATAAAAATTT
||
TYPE:         EST
STATUS:       New
CONT_NAME:    Rodríguez de la Vega RC
CITATION:  
Transcriptome analysis of the venom glad of the Mexican scorpion Hadrurus gertschi
LIBRARY:      Scorpion venom gland library 1
EST#:         HGE018
CLONE:        2232
SEQ_PRIMER:   TriplEx2-5' 
P_END:        5'
HIQUAL_START: 146
HIQUAL_STOP:  776
DNA_TYPE:     cDNA
PUBLIC:       19/10/2007
PUT_ID:       Beta-1,4-mannosyltransferase
POLYA:        N
COMMENT:   
Singlet. Putative homologue of KOG2941. Relevant GO terms: 0005515 0009058 
SEQUENCE: 
GGGCAGCAAAGAAAATGGCGTCTCCTCCAGATTAGCGAAAGGAGTGTAATTTGTACATCC
CTATCCAAAGCCGCAGGGACATAAATAATCGAACGAAATTTTCTAATATGACGTGATAGT
GTGGCCAATAGTACGTAGAGGAATCATGCTTGCCGGAGATGGCGACAAGAAACGAGTTTG
TGTTAGTGTACTCGGAGACTTCGGCAGAAGCCCAAGAATGCAGTACCACGCCCTATCATT
AGCCAAAAATCGCTTTATAGTTGACGTCGTCTGCTCTGGAGGCTCTATTCCTCACGAAGA
TGTAATGGCTAATCCTAATATAAAGCAGCATATCCTTATGGAACCACCAAAATTTGCAAC
ATGGATTCCTAGGCCGCTGATGTATTTTATGAAAGTGATGTGGCAGTTCATAGTTATGCT
CAATATGTTGTTATCAATATCGAAACCATCATATATTCAGGCACAGAATCCACCATCGGT
TCCCACTCTTCCAGTTATTTGGCTATACTGTTATTTTTTTAAGGTGAAATGGATAATTGA
TTGGCATAATTATGGATATACCATTCTAGCCCTAACCACGAGTACCAGAAACATTCTAGT
GAAGTTTTACAAATGGTGTGACGAATTTTTTGGAAGGAAGGCAACATATAATTTCTGTGT
TACTGAAGCATTGAAAAATGATATTCTGGAAAAATGGAACATAAAAGCCGCTGTCTTGAA
TGACAAGCCTCCAAGTTATTTCCTCCTCAATTTAGAGAGGAGCCTTATTGGGTATTAACT
TCAAGATCGTTATCAGTCCTAGACCAGACACTTTATGTTAGGCTGGGAGAAACTAATTTC
AAGTTTGTTATGGAACATTCTGGAAAAGGTG
||
TYPE:         EST
STATUS:       New
CONT_NAME:    Rodríguez de la Vega RC
CITATION:  
Transcriptome analysis of the venom glad of the Mexican scorpion Hadrurus gertschi
LIBRARY:      Scorpion venom gland library 1
EST#:         HGE019
CLONE:        2468
SEQ_PRIMER:   TriplEx2-5'
P_END:        5'
DNA_TYPE:     cDNA
PUBLIC:       19/10/2007
PUT_ID:       Not identified
POLYA:        N
COMMENT:   
Singlet. Indefinable ORF
SEQUENCE:
GGGATATTGTTATTTTTTATAGTTTTTTTATTTTTATTAAGTTTTATTGTTATAATAGTT
GGAGTTTTTTTTTCTAAGAGGGTTGTTTTAGATAAGGAAAGGGGGTCTTCTTTTGAGTGT
GGTTTTGATCCCTTAAATTCTTCTCGGTTATCTTTTTCTTTACAGTTTTTTTTAATTGGA
ATTATTTTTTTGATTTTTGATGTTGAAATTGCTCTTATACTCCCTGTTCCTTTATGCTGA
GAGTTTAGATTTTCTCCTGTTATGATTTTGAGAATTTTTGCATTAATTTTGTTATTTGGG
TCGTATTTTGAGTGACTCCAAGGCTTCTCTCACCGGACCCCCCCCCCTCCCCCCCCTTCT
TCATATCTTCTTTTTTCTCTTGTTGCCATCCCACTCCCCCCCTCCTCTTCCCCCTTTCCA
CCCGGCCTATCCTTGCCTGATCCCTTTCTTCTATCCCATTCTTCCCTATCTCCCCCCTCA
TCTTTCCCCTCTTCCTCGCTTCTTTTCCCCTCTTCTTCTCCACCCTCTTTCTTATCTGAG
TACTCCCCCCGCCCTTTCTCCCCCTCTATATATTTTATGATAATTTATCACCTCTCTCCT
TCCATATGGCTGTCCCCCCCCACTACTCCCTCTCCTCCCCCTCCTTCCCTCCTTTGTTCC
TCCTCTCTTTCTTACTCTCCCTTTCCCTCTTCTACTTCCTTCGCTTCCCTCCTCCCCCCT
CCTCTCCCTTCTCCCCCTTCCCACCTCCCCATCTCCCTCACCCCACTACCGCCATTGTCA
CTCCTCTCACTCTCTCTCTCTTCCCTTCCTCCTTCTCCCCTCCTCCAGCT
||
TYPE:         EST
STATUS:       New
CONT_NAME:    Rodríguez de la Vega RC
CITATION:  
Transcriptome analysis of the venom glad of the Mexican scorpion Hadrurus gertschi
LIBRARY:      Scorpion venom gland library 1
EST#:         HGE020
CLONE:        2328
SEQ_PRIMER:   TriplEx2-5'
P_END:        5'
HIQUAL_STOP:  284
DNA_TYPE:     cDNA
PUBLIC:       19/10/2007
PUT_ID:       Cytochrome c oxidase, subunit IV/COX5b
POLYA:        N
COMMENT:   
Singlet. Putative homologue of KOG4075. 5' Truncated ORF. Relevant GO terms: 0003824 0004129 0005515 0006119
SEQUENCE:
GGGAGAAAAAAAAGCATTGTATAGGGCAAGTTTCCGTCAGACATTTGCTGAAATAAAAGC
ACCTACTGGTGAATGGAAACCAGTTCTAGCTGGTACCCTTACTGCTATATCTCTTGCATT
GTGGATATTCATGTGGATAAAGCATTATGTATATCCACCATTGCCAGAATCCTTCACTCC
AGAGAACAGAGCTAAACAGTTGAAGACATTGATTCAACTTAGAGTCAATCCTATAGATGG
AATTTCATCAAAATTTGATTATGAAAATAACCGCTGGAAAGATTAATTTTAATAATTTAT
ATTATATAAAGACAATTATGTTGCATTTTCCATGCACCACAACATGTTCAGATGTTTACG
GATGTTCTGTGAAAGCAGTGCAGTACTTACTAACTAGAAATTCATGAATTTTGGTTTTTT
GTTTCAAAGTTGCTAATTTGAAATTATAAAGTTTTCCAAATAATGAATATTATTGACATT
TTAAAAAACAGAAATTCAAGTTGAGATTAAAATGTTTTTCCATTTTATAGAAAAGAAACA
GTATGCAATTAGAAGAGCTTATGGAATGATGTAGATTTTGGTTATAACAGTGTATGACAA
TGTACAATACTGTTATTAAAGATTATCATTACAGAGGA
||
TYPE:         EST
STATUS:       New
CONT_NAME:    Rodríguez de la Vega RC
CITATION:  
Transcriptome analysis of the venom glad of the Mexican scorpion Hadrurus gertschi
LIBRARY:      Scorpion venom gland library 1
EST#:         HGE021
CLONE:        2448
SEQ_PRIMER:   TriplEx2-5'
P_END:        5'
HIQUAL_START: 26
HIQUAL_STOP:  431
DNA_TYPE:     cDNA
PUBLIC:       19/10/2007
PUT_ID:       COPII vesicle protein
POLYA:        N
COMMENT:   
Singlet. Putative homologue of KOG2667. Relevant GO terms: 0006810 0008270 0016021
SEQUENCE:
TATTCTAGAGGCCGAGGCGGCCGACATGCGGGTTGGAAACTTGCTCGAGAAGATCAGAAA
TTTCGATGCTTATCCGAAAACTTTGGAAGATTTTCGCATCAAGACATTCGGAGGAGCCGC
AGTTACTGCAGTGAGTGGAATTATTATGGTGCTGCTGTTTCTGTCAGAACTGCATTATTA
TTTAAGCACGGAGATTACTGAGGAGCTGTTCGTAGATATGTCGAGAGGAGAGAAGCTACG
TATTAATATGGATATTGTGTTTCCTCATATTATGTGTTCATTTTTGAGTATAGATGCCAT
AGATGTTTCTGGCGAACAACATATTAATGTTGAACATAATATTTTTAAAAGACGATTGGA
TACTGAAGGGAAACCAATTGAAAAACCAAAGAAAAAAAAAAAAAAAAAACATGTCGGCCG
CCTCGGCCTCTAGAATA
||
TYPE:         EST
STATUS:       New
CONT_NAME:    Rodríguez de la Vega RC
CITATION:  
Transcriptome analysis of the venom glad of the Mexican scorpion Hadrurus gertschi
LIBRARY:      Scorpion venom gland library 1
EST#:         HGE022
CLONE:        Contig17
SEQ_PRIMER:   TriplEx2-5'
P_END:        5'
DNA_TYPE:     cDNA
PUBLIC:       19/10/2007
PUT_ID:       Succinate dehydrogenase, flavoprotein subunit
POLYA:        N
COMMENT:   
Two reads. Putative homologue of KOG2403. Incomplete ORF. Relevant GO terms: 0003824 0005622 0005739 0044238
SEQUENCE:
TATTCTAGAGGCCGAGGCGGCCGACATGGCTGACCGCACCAGTGTGCCGGGGTTGTGGGC
GGTCGGTGAGGTCGCGTGCACGGGGGTGCAGGGAGCCAATCGGCTTGCCTCGAACTCCTT
GACCGAGGGACTCGTCATGGGCGAGCTCGCGGCACGCGCCATTGCAGAACAGGTGCTGGG
AGCAGATCCCCAAAAGGATCTGGCGCCCCATGTGAACCCCGACGCGTCGGCAATGCGGCG
AAACCACATGAGTCATGGGACCAGGGATCGCGCGATCCCAGAGCACCTGACTCCGGGCCA
CCTCACCACCCGCCGTGCAGTTTCTCGGCGCACGGTGGCTCCGATGGCAGCCAGCCAGCT
CACCGAATTGCACACGCTTATGGACCGTCACATGTCGGCCGCCTCGGCCTCTAGAATA
||
TYPE:         EST
STATUS:       New
CONT_NAME:    Rodríguez de la Vega RC
CITATION:  
Transcriptome analysis of the venom glad of the Mexican scorpion Hadrurus gertschi
LIBRARY:      Scorpion venom gland library 1
EST#:         HGE023
CLONE:        2323
SEQ_PRIMER:   TriplEx2-5'
P_END:        5'
HIQUAL_STOP:  728
DNA_TYPE:     cDNA
PUBLIC:       19/10/2007
PUT_ID:       Predicted GTPase
POLYA:        N
COMMENT:   
Singlet. Putative homologue of KOG2486. 5' Truncated ORF. Relevant GO terms: 0005525 0005622 0005739
SEQUENCE:
GGGGACAGTTTCAGTTGTATTGTTGGTCATTTTGAGGTGTGTTGAGACGATGATTGAGAA
AATATTAAAATTGAGCCAGCGTCTACAGAGTAGATTTGTAATTGTTAGATTGGTTTCTCA
AAATAGTAATCTCCAGTTTAAAAATCCGATAGATGAATTACAGGAACATCTCGAAGTGCC
TATATTTAAAGATAACGAATGTCCGTTTAAGCCATCAATGGAAGAAATGGCAAAAGCACA
GAAAATATTTCGACCCACAGATGTTCACAAGATAAAGTTTTCGGCTTCAGCTGTGAAACC
TAACGATTTTGTACTACACGAATTACCTGAGGTTACTTTCATTGGAAGAAGTAATGTGGG
AAAATCATCTTTATTAAAGGCAATATTTTCTGAAGCTTCTGATCTCCTTGTAAAGGTTTC
AAAAGTCCCAGGACATACCAAAACAGTAAACTTCTATGGTGTTGGAGATATAATGTGCTT
AGTGGATGTTCCAGGATATGGACATGCGCAACCAACATACTTTGNCCTCAGTGTTGAAAC
ATATCTTAAAACAAGAAAGAACTTGAAGAGGACATTTTTATTAATAGATGGTAAAATAGG
CTTTCAGCCTTTGGATGAGATAGCTGTGGAAATGTTGGAAGATTTAAGTTCCTTATTGGG
TTGTTATGACAAAAATGATAAGTCTCTCCTGGTGTCCATTAAAGATCTATTGCTTTACAT
CATTAAGTAAAACATATGTTCATCGTGCTTTCTCACCATTCTTGGTAGTTTTGACCAGGA
AGAATGGTTATCACAGCGTCATATTAATTGTTGGAATGCGATATGAAAAAATACAGATAC
CCTTGTTTGTGATTAAGATTAATCCTGAAAAGGTGGTGGAAGAAGAGGGTTGTTTCATTG
CAATAAGTAATACCGTTACCTTCCTTGTCAATAGCGCAAAGCCTTTAACAG
||
TYPE:         EST
STATUS:       New
CONT_NAME:    Rodríguez de la Vega RC
CITATION:  
Transcriptome analysis of the venom glad of the Mexican scorpion Hadrurus gertschi
LIBRARY:      Scorpion venom gland library 1
EST#:         HGE024
CLONE:        Contig2
SEQ_PRIMER:   TriplEx2-5'
P_END:        5'
HIQUAL_START: 1
HIQUAL_STOP:  199
DNA_TYPE:     cDNA
PUBLIC:       19/10/2007
PUT_ID:       Four-disulphide short-chain scorpion toxin
POLYA:        Y
COMMENT:   
Two reads. The encoded protein would belong to the alpha-KTx 6 subfamily of K+ channel-blocker scorpion toxins. Relevant GO term: 0051704
SEQUENCE:
ATGAATACAAAAGTTGTCTTAATCATGTTGATGATCACTTCAGTGATTCTGGTTGTTGAA
GCAGAAACCCTTTTTACTGCCAATTGCCTCGATCGCAAAGATTGTAAAAAACATTGCAAA
TCTAAAGGATGTAAGGAAATGAAATGCGAGCAAATAATTAAACCAACTTGGCGTTGTCTC
TGTATCATGTGCAGTAAATAAGACACCCTAACAACTCCTTGCAATATTAATATGTACCGG
TGTTAAAAAGAATTGAATAAAGAATATTGTTAGCAAAAAAAAAAAAAAAA
||
TYPE:         EST
STATUS:       New
CONT_NAME:    Rodríguez de la Vega RC
CITATION:  
Transcriptome analysis of the venom glad of the Mexican scorpion Hadrurus gertschi
LIBRARY:      Scorpion venom gland library 1
EST#:         HGE025
CLONE:        Contig5
SEQ_PRIMER:   TriplEx2-5'
P_END:        5'
HIQUAL_START: 1
HIQUAL_STOP:  202
DNA_TYPE:     cDNA
PUBLIC:       19/10/2007
PUT_ID:       Four-disulphide short-chain scorpion toxin
POLYA:        Y
COMMENT:   
Seventeen reads. The encoded protein would belong to the alpha-KTx family of K+ channel-blocker scorpion toxins. Relevant GO term: 0051704
SEQUENCE:
ATGAAAAATATCGCTATGAAGACCACTGTTGTTCTCACAATTTTACTCCTAAGTGTCTTA
ACTGCAATTAACGCCGATACAATGAAGAAGCGTTCGGATTACTGCTCAAATGATTTTTGC
TTCTTTAGTTGTCGCCGTGACCGTTGCGCTAGAGGAGATTGTGAGAATGGCAAATGCGTA
TGCAAAAATTGTCATTTGAATTAAAGCCATCCGTTTGGGACGACTCGTCCGTCTCTGGAT
ATTGAAATAAAGTATAGCTTACGTAAAAAAAAAAAAAA
||
TYPE:         EST
STATUS:       New
CONT_NAME:    Rodríguez de la Vega RC
CITATION:  
Transcriptome analysis of the venom glad of the Mexican scorpion Hadrurus gertschi
LIBRARY:      Scorpion venom gland library 1
EST#:         HGE026
CLONE:        Hgscplike2
SEQ_PRIMER:   TriplEx2-5'
P_END:        5'
HIQUAL_START: 1
HIQUAL_STOP:  304
DNA_TYPE:     cDNA
PUBLIC:       19/10/2007
PUT_ID:       Three-disulphide long-chain scorpion toxin
POLYA:        N
COMMENT:   
Singlet. The encoded protein is similar to betaKTx and Scorpine-like peptides of scorpion venoms. Relevant GO term: 0051704
SEQUENCE:
ATGAAGCTTACAATTTTAATTTTACTAGTGATTACATCGTTTTGCTCTTGTGGTATTCTT
CGTGAAAAATATGCTCACAAAGCAATTGATGTTTTAACCCCAATGATAGGAGTACCGGTA
GTATCAAAAATTGTGAACAATGCAGCAAAACAATTGGTGCACAAGATCGCTAAAAATCAA
CAACTATGCATGTTTAATAAAGATGTTGCAGGATGGTGCGAAAAGAGTTGCCAGCAATCT
GCTCACCAGAAGGGATATTGCCATGGAACTAAATGCAAATGTGGCATTCCATTGAACTAC
AAATAAAAACCGAATCACCATTAAATTCCTCATTTGCTTCAACTTGTTGTTACGTACTGC
ATGGAAATAATATGATATCATTAGTAAATAAAACTTTCTCTGTTC
||
TYPE:         EST
STATUS:       New
CONT_NAME:    Rodríguez de la Vega RC
CITATION:  
Transcriptome analysis of the venom glad of the Mexican scorpion Hadrurus gertschi
LIBRARY:      Scorpion venom gland library 1
EST#:         HGE027
CLONE:        NDPB_5.5
SEQ_PRIMER:   TriplEx2-5'
P_END:        5'
HIQUAL_START: 64
HIQUAL_STOP:  277
DNA_TYPE:     cDNA
PUBLIC:       19/10/2007
PUT_ID:       Non disulphide-bridged short-chain scorpion venom peptide
POLYA:        Y
COMMENT:   
Seven reads. Relevant GO term: 0051704 0031640
SEQUENCE:
GGGGAACAACTGTCACGATTGATACTCAGCGCATTGTTTGCAATCCTTCCTTAATTATTC
AAAATGAAGACTCAATTTATCGTCTTGATCGTAGCAATTGTATTCCTGCAACTTCTTTCC
CAATCAGAAGCCATCTTTAGTGCAATTGCTGGTCTTTTGTCTAATTTGTTGGGGAAAAGA
GATCTCAAACATTTAGATTTGGATCAGTTTGACGACATGTTTGATCAACCCGAAATATCA
GCTGCTGATATGAAGTTCCTGCAAGATCTACTGAGATAGAAAAAGCATACAATCTGTAAC
ACGAGAATTTGTTTTGAATCCTAACAATGTAATGGTTGTCCAGTTTTGTCAGACATTTCT
CGAGTTCTGTGGGATTGGAATAAAATTCAAAATATCAAAAAAAAAAAAAAAAAAAAAAAA
AAAAACCATGTCGGCCGCCTCGGCCCA
||
TYPE:         EST
STATUS:       New
CONT_NAME:    Rodríguez de la Vega RC
CITATION:  
Transcriptome analysis of the venom glad of the Mexican scorpion Hadrurus gertschi
LIBRARY:      Scorpion venom gland library 1
EST#:         HGE028
CLONE:        NDPB_5.6
SEQ_PRIMER:   TriplEx2-5'
P_END:        5'
HIQUAL_START: 1
HIQUAL_STOP:  205
DNA_TYPE:     cDNA
PUBLIC:       19/10/2007
PUT_ID:       Non disulphide-bridged short-chain scorpion venom peptide
POLYA:        Y
COMMENT:   
Two reads. Similar to cytotoxic linear peptides. Relevant GO term: 0051704 0031640
SEQUENCE:
ATGAAAACTCAAGTCATCATCTTTATCATGGCAGTTGTATTCTTGCAATTGCTTTCCCAG
TCAGAAGCCTTTATTTTTGACCTTTTGAAGAAACTCGTTGGGAAAAGAGAACTCAGAAAT
ATAGATTTAGATCAGTTTGACGACATGTTTGATGAACCCGAAATATCAGCTGCTGACATG
AGATTCCTGCAAGAACTGCTGAAGTAGAACGTGCATACATACAATATGTGATATGAGAAT
TTATTTTCCATCATAAGAATTTAATGGTTGTGCAGTTTAATGGATATTTGTCATCTTCTA
TTTGATGTCTTAATAAAATCTGAAATCCCAAAAAAAAAAAAAAA
||
TYPE:         EST
STATUS:       New
CONT_NAME:    Rodríguez de la Vega RC
CITATION:  
Transcriptome analysis of the venom glad of the Mexican scorpion Hadrurus gertschi
LIBRARY:      Scorpion venom gland library 1
EST#:         HGE029
CLONE:        NDPB_3.7
SEQ_PRIMER:   TriplEx2-5'
P_END:        5'
HIQUAL_START: 1
HIQUAL_STOP:  241
DNA_TYPE:     cDNA
PUBLIC:       19/10/2007
PUT_ID:       Non disulphide-bridged short-chain scorpion venom peptide
POLYA:        Y
COMMENT:   
Two reads. Similar to cytotoxic linear peptides. Relevant GO term: 0051704 0031640
SEQUENCE:
ATGAATGCCAAAGCCTTTCTAGCTATTTTCATGATTGCACTATTAATTACAGATCGAGCT
GAAGCAGGCTGGTGGAATGCGTTTAAATCCATAGGAAAGAAATTACTGAAATCAAAACTT
GCCAAGGATATTACAAAAATGGCAAAACAAAGAGCAAAAGAGTATGTTGTAAAAAAGTTG
AATGGTCCTCCTGAAGAAGAAGTAGCAGCAATTGATGCTCTCATGAATTCTTTGGATTAC
TAAGAAAACAAAATATCATCTTATTATTATCACGTTTTCCTTTCACCATATTATAAAATA
AATTATTTTGCAACAACAAACAAAAAAAAAAAAAAAA
||
TYPE:         EST
STATUS:       New
CONT_NAME:    Rodríguez de la Vega RC
CITATION:  
Transcriptome analysis of the venom glad of the Mexican scorpion Hadrurus gertschi
LIBRARY:      Scorpion venom gland library 1
EST#:         HGE030
CLONE:        Hg1
SEQ_PRIMER:   TriplEx2-5'
P_END:        5'
HIQUAL_START: 1
HIQUAL_STOP:  265
DNA_TYPE:     cDNA
PUBLIC:       19/10/2007
PUT_ID:       Serine proteinase inhibitor (KU family)
POLYA:        Y
COMMENT:   
Singlet. Putative homologue of KOG4295. Relevant GO terms: 0005515 0016787 0051704
SEQUENCE:
ATGATTATCTTTTACGGTCTTTTCTCTATTTTAGTTCTCACTTCCATCAACATTGCGGAA
GCAGGCCATCATAACAGAGTTAACTGCCTGCTTCCGCCAAAAACAGGCCCTTGTAAAGGT
TCCTTTGCACGATACTATTTTGATATCGAAACGGGAAGTTGCAAAGCATTCATATATGGA
GGATGTGAAGGGAATTCCAATAATTTCTCAGAAAAGCATCATTGTGAAAAGAGATGCCGA
GGTTTTCGAAAGTTTGGCGGCAAATAAATTCTATGGTATAAAGACAAAGCATCAACAATT
TCCATTAAATAAATTTTTTACTTACTCCTAAAAAAAAAAAAAAAAAA
||
TYPE:         EST
STATUS:       New
CONT_NAME:    Rodríguez de la Vega RC
CITATION:  
Transcriptome analysis of the venom glad of the Mexican scorpion Hadrurus gertschi
LIBRARY:      Scorpion venom gland library 1
EST#:         HGE031
CLONE:        PLA2
SEQ_PRIMER:   TriplEx2-5'
P_END:        5'
HIQUAL_START: 175
HIQUAL_STOP:  814
DNA_TYPE:     cDNA
PUBLIC:       19/10/2007
PUT_ID:       Heterodimeric phospholiapase A2
POLYA:        Y
COMMENT:   
Eight reads. Relevant GO term: 0051704 0031640
SEQUENCE:
ATGAGTTTGATAATCGTACTCGTTATCAGCGTATTATCTGCGGATGCTGTTCTGAGTATG
GACAACGAACTTTATCTAAATCTTGAGCCAAGTCAACGAAGTAGTTGGCCCGTGGCAAGA
GCGGTCCGGATGCAGTTCTCCAAGAGATCTGAAGGGGGAAGAGAATCTAGAAAAATGCAA
GGATGTCAAATTCTGGAGTCACTAAATGATATTGCGAGAGAAGCACTTCGCACTCCAAGA
CACACCACGAAGAGAATATCTAAAGACGAAATGGAATTCTTTGAAGGAAGATGCCTCAGC
GTAGGAGAATCAGAACGTACAGTTTTGGGGACAAAGTGGTGTGGCGCTGGAAACGAAGCA
GCAAATTACTCGGATCTTGGCTATTTTAACAATGTTGATCGCTGCTGCCGTGAACACGAT
CACTGCGATAATATTCCAGCGGGAGAAACTAAATATGGCCTGAAGAACGAAGGAACATAT
ACCATGATGAATTGCAAATGTGAGAAGGCGTTTGATAAATGTTTGAGCGACATTTCTGGA
TACTTTACAAGA AAAGCTGTTTCTGCTGTCAAATTTACATATTTTACACTTTATGGAAA
TGGCTGCTACAACGTCAAATGCGAGAATGGAAGATCCCCAAGCAATGAATGTCCCAACGG
TGTGGCGGAATATACGGGTGAAACGGGACTTGGTGCTAAGGTGATAAATTTCGGAAAGTG
AAGTATTTGCCAGTCGAAAAACAGACAGTATTTTATAAATACGTCGATTTCAAAATATGT
GCTATTAATTCTTGTACTTGAAATAAGAATGAAATAAAGGAACAAAATAAATTAAAAAAA
AAAAAAAAA
||
TYPE:         EST
STATUS:       New
CONT_NAME:    Rodríguez de la Vega RC
CITATION:  
Transcriptome analysis of the venom glad of the Mexican scorpion Hadrurus gertschi
LIBRARY:      Scorpion venom gland library 1
EST#:         HGE032
CLONE:        2273
SEQ_PRIMER:   TriplEx2-5'
P_END:        5'
HIQUAL_START: 32
HIQUAL_STOP:  764
DNA_TYPE:     cDNA
PUBLIC:       19/10/2007
PUT_ID:       CG9896-like protein
POLYA:        N
COMMENT:   
Singlet. Putative ortholog of nuclear genes from Mesobuthus sp. 
SEQUENCE:
GGGGGACAGAACTGACGTAGAAACATTCAAAATGAAGCCCATCTTAGTATTAACATTCGT
TTTAGCTCTCGTGTTCCAAAATGTTCATGTTGACGGCAATTGTCATTTGCGAGAGGTGGA
TCTCTGTGTGGCTACTATGCTTCTGTTCAGTCAAGGTAGTGGGTTAGTTCCAGCTACAGA
AGAAGAAGTCCAATCATTTTGCAGTTATTATCGAGAAGGCTATGACTGTATGGGCAACTA
TTCAGCAAAATGCATAACGCAACAAATAAGAGAGTTAATTTACTTATTCGTTGAAGGAAC
AATAGAATCCACAAATGAGTTCTGCACTCCTGGTTCTGAAATTCAAAGAGAATGGCTAAA
GCATGCTCCATGTTTATCAGAAAATTTCGACAAAGGTAGAAAGTGTTTTGATGATATTAT
TTTAGCAGTTGACAGTATGGTTAAAGCAAAGCCAAAAGATCGTGTCCCGCTGTTCTGCTG
TGCATTCTCAAGAGTTCGAAAATGTCTTAAAGACGAGACTACCAACAGCTGCAATACAGA
TGCTGCTGAAATGATTGATATCTTAATCGAGAGCTTTGCAACGGAGATTCCATTAATTAT
GTCAAAACCATTTTCACCTGACAGTGAAAAATGCAAAAACCTCCTTCCTCCTGTAGGACC
AAAACCAAAAGAGGGTGAAGAGCAATCACCAATCGGTAAAATGCTTAGTGCCTTTTTAGG
AGGTACCTTAAACAGTGACTATTCTATAAATCTCTCTGGCATGTAAACTATGTCACTTGT
CATAATTAATTACATATATTCTCATTGGTTGAGGTCAACAAATGCACCTTCTTATGTAAT
TAAAAACAGTTAACTATTAAAATGTCGTTGATAATATCCCGAATCCCCCA
||
TYPE:         EST
STATUS:       New
CONT_NAME:    Rodríguez de la Vega RC
CITATION:  
Transcriptome analysis of the venom glad of the Mexican scorpion Hadrurus gertschi
LIBRARY:      Scorpion venom gland library 1
EST#:         HGE033
CLONE:        2208
SEQ_PRIMER:   TriplEx2-5'
P_END:        5'
HIQUAL_START: 13
HIQUAL_STOP:  316
DNA_TYPE:     cDNA
PUBLIC:       19/10/2007
PUT_ID:       Uncharacterized conserved protein 
POLYA:        Y
COMMENT:   
Singlet. Putative homologue of KOG4604.
SEQUENCE:
GGGGAAGGAAAAATGGCTGGTAGAGGTGAAACTGAACATGGAGAGAAATGGGATCGATGC
CTTGCCGACACCTTCATAAAAATAGGAGCTGGACTTGGTGTAGGAGCTATGTTTTCTCTT
CTAATGTTTAAAAGAAGAATGTGGCCAATTACCCTTGGAATGGGAATAGGACTTGGAATG
GGCATGGCCAATTGTCAACATGATCTTAATCAGCCATATTATCTTAGGGTCCAGCAGTTA
AAGGGAAAACAGAAAGAAGCTTTAGTTGAGAATGTGTTAATTGCTGCAGACAGTAAGCAA
GGACCAGCTGCGCAATAGTGCCTACTTAAACTGCACTTTCCATGACATCAGTTAATACTG
ATATTATTTATGGAGATACTTTTCCCGTGTTTTTGCTATGTAGTATAGGACAGATTACTA
TCAAGAATATTTATGAAATATAGCAATATCTTGTTATTCAAACAAGTTGTTTATAATTTA
GATTCATGTGAATAAAATATAAATTGAGTTAGTGAAAAAAAAAAAAAAA
||
TYPE:         EST
STATUS:       New
CONT_NAME:    Rodríguez de la Vega RC
CITATION:  
Transcriptome analysis of the venom glad of the Mexican scorpion Hadrurus gertschi
LIBRARY:      Scorpion venom gland library 1
EST#:         HGE034
GB#:          DQ465351
CLONE:        Hgscplike1
SEQ_PRIMER:   TriplEx2-5'
P_END:        5'
HIQUAL_START: 103
HIQUAL_STOP:  388
DNA_TYPE:     cDNA
PUBLIC:       19/10/2007
PUT_ID:       Three disulphide-bridged long-chain scorpion toxin.
POLYA:        Y
COMMENT:   
Four reads. The encoded protein is similar to betaKTx and Scorpine-like peptides of scorpion venoms. Relevant GO term: 0051704
SEQUENCE:
GGGCACTTGCATTGAGTTATATAAGCTATCAACTGGGGTAAACGGGGATCCTTTAAATTT
TTTCTAAAAGGTTCCCACTGTTTCAGACATCTCCTACAAAAAATGAATACCAAATTAACT
GTTCTTTGTTTTCTGGGAATTGTAACAATCGTTTCTTGTGGGTGGATGAGTGAGAAGAAA
GTGCAAGGTATTCTTGATAAGAAATTGCCAGAAGGAATAATAAGAAACGCAGCAAAAGCA
ATTGTACACAAGATGGCAAAAAATCAGTTTGGTTGTTTTGCTAACGTTGATGTGAAAGGA
GATTGCAAACGACATTGCAAGGCAGAAGACAAAGAAGGAATTTGTCATGGTACAAAATGC
AAGTGTGGAGTTCCTATCTCCTATCTTTAATCACAAATACAATGAGAATACATTTTGAAA
CTGCCCTCAAATATAGACAAACCTTTCATTATGTATGCAATTTTATTCTGTGTATCATGA
CCAATAAAATAATTCCAATCCAAAAAAAAAAAAAAAAAAAAAAAAAAAC
||
TYPE:         EST
STATUS:       New
CONT_NAME:    Rodríguez de la Vega RC
CITATION:  
Transcriptome analysis of the venom glad of the Mexican scorpion Hadrurus gertschi
LIBRARY:      Scorpion venom gland library 1
EST#:         HGE035
GB#:          DQ465350
CLONE:        HgbetaKTx1
SEQ_PRIMER:   TriplEx2-5'
P_END:        5'
HIQUAL_START: 58
HIQUAL_STOP:  295
DNA_TYPE:     cDNA
PUBLIC:       19/10/2007
PUT_ID:       Three disulphide-bridged long-chain scorpion toxin.
POLYA:        Y
COMMENT:   
Two reads. The encoded protein is similar to betaKTx and Scorpine-like peptides of scorpion venoms. Relevant GO term: 0051704
SEQUENCE:
GGGCAGTATAGGAGAAATCATCCAATATATCAAAGATAATTTCTTATCCTGTTTGCAATG
GCCAAAAGCTTCTTTGCAGCATTTTTGATAATCATGTTGATATCTTCACTTGTTGATGGA
AAATCTACTGTTGGACAAAAGCTGAAAAAGAAATTGAATCAAGCGGTTGACAAAGTAAAG
GAAGTATTAAACAAGTCAGAGTACATGTGTCCTGTGGTCTCGTCGTTTTGTAAACAGCAC
TGCGCACGTTTAGGGAAGAGTGGACAATGTGACCTTCTTGAATGTATTTGCTCTTAATTT
CACTCACGTGGAAGAAACAAATGGCCAATCCCAAACACTTTTCTGTAGCGACAATAAACA
ATTAATATTAAAAAAAAAAAAAAAAAAAAAAAAAAAAACCTTGTCGGCCGCCTCGGCCCA
T
||
TYPE:         EST
STATUS:       New
CONT_NAME:    Rodríguez de la Vega RC
CITATION:  
Transcriptome analysis of the venom glad of the Mexican scorpion Hadrurus gertschi
LIBRARY:      Scorpion venom gland library 1
EST#:         HGE050
CLONE:        Contig3
SEQ_PRIMER:   TriplEx2-5' 
P_END:        5'
DNA_TYPE:     cDNA
PUBLIC:       19/10/2007
PUT_ID:       Not identified
POLYA:        Y
COMMENT:   
Three reads. Indefinable ORF.
SEQUENCE: 
GGCCGGGGGGGACGAGAAGACCCTATCAAGCTTTACAATTTATTTTTCTGTTTTCAAATC
AGGAATAAAATTGTTTAACTGGGGCAGTTGGTAAATTTATTTTATTTTTATATTGTGTTT
TATGGAACTTGTGAAATCGGGGAGTTCTTAATAAATAATAAGTTACTGTAGGGATAACAG
CATAATTTTTTTAGAGAGCTCTTATCATCAAAAAATTTTGTGACCTCGATGTTGGATTAA
AAGTTCTGATTGGCGCAATAGCTAATTAAGGAAGTCTGTTCGACTTTTAAAATTTTCCAT
GATCTGAGTTCAAATCGGCGTGAGCCAGGTTGGTTTTTATCTCAAATTCTTATTTTTTAC
TTTAGTACGAAAGGACCAAGTAGAAAAGATAATCTTTAAAAAGTTTTAATTTTTACTATC
AAAAAAAAAAAAAAAAAAAAAAAAAAAAA
||
TYPE:         EST
STATUS:       New
CONT_NAME:    Rodríguez de la Vega RC
CITATION:  
Transcriptome analysis of the venom glad of the Mexican scorpion Hadrurus gertschi
LIBRARY:      Scorpion venom gland library 1
EST#:         HGE051
CLONE:        Contig4
SEQ_PRIMER:   TriplEx2-5' 
P_END:        5'
DNA_TYPE:     cDNA
PUBLIC:       19/10/2007
PUT_ID:       Not identified
POLYA:        Y
COMMENT:   
Fifteen reads. Indefinable ORF. 
SEQUENCE: 
GGGGACTGATACGAAACACAGCAACTTCAATCGAAAGTAGATTGTAGTTACCGTTAAGGC
GATAGTTTCAATCACCAGCACTATGTTTGGCGTCCAATTATATATAATTTTTACGATGAC
AATTATAACGGCGATATCAGCGTCGACCCAGAGAAAACTATCATCAACAGATTGTTACAA
TATATGTACGAAAACTGGCTATCATGGAATGATTGGACCTTGCAATTGCGGTCTAATTGT
TTTCGCTGGGAAAAGGGTAAATGAAGATGATGACAAAGTTCCTAGGAGTCTGATCCGGAA
ATACAAAATTTTACAACGCTTCAATCGCCATCTTGATGAACCATCCATTTGGTCTGATAC
AAATTGATCGAAACTGATTTAAGTGGAACGTATTAACTTCATCCAACTTTCCATGTATTG
AAAACAAAAATGTAACATTCTGATGTAAAACCGTTTCTCTTGGAAGTCAGTAATGACAAA
AACTAATTGTATTATTTTAATACAAATGTCATACTCTATTTCAATTTTAATTGGCGACAA
AAATCCAGTTATATTAAAATAATATCAATTAAAAAATTACAAACGCAGTTTCTATTCCTA
TGAAACAAAATTGAGCCGTTTTGTTAATAATACTGGCTTTATTAAAAATACAGAAAATAC
TAATATTTAATACAACCGTTATTTTCATTCGTTATAAACAAATTCGGGAACCAAACAACA
TACTACGCCATTTTTATCTGAAAGATGAGTGTGTTGTGATGTCCTTTCCCCAAATAAGTT
GCTTATTATGGTAATGCTTGAAAAAAAAAAAAAAAAAA
||
TYPE:         EST
STATUS:       New
CONT_NAME:    Rodríguez de la Vega RC
CITATION:  
Transcriptome analysis of the venom glad of the Mexican scorpion Hadrurus gertschi
LIBRARY:      Scorpion venom gland library 1
EST#:         HGE052
CLONE:        Contig8
SEQ_PRIMER:   TriplEx2-5' 
P_END:        5'
DNA_TYPE:     cDNA
PUBLIC:       19/10/2007
PUT_ID:       Not identified
POLYA:        N
COMMENT:   
Five reads. Indefinable ORF 
SEQUENCE: 
GGGGAGATCCACTCGTTTTTGTTGCATTGTACGCTAGTTTGATAAATTAATCGTTCAATC
AATCATGAAAGCGACAATATTAGTTGTACTTGTTTGCTGTGCTCTTTTGGGAACTCTGTT
TGCTCCAGCTGTTGAAGCTCAGAGATACTACGGCGGCAGAGGCGGATACTATGGTGGAGG
AAGATACGGTGGAGGGAGGTTCGGTGGAGGAAGGT
||
TYPE:         EST
STATUS:       New
CONT_NAME:    Rodríguez de la Vega RC
CITATION:  
Transcriptome analysis of the venom glad of the Mexican scorpion Hadrurus gertschi
LIBRARY:      Scorpion venom gland library 1
EST#:         HGE053
CLONE:        Contig14
SEQ_PRIMER:   TriplEx2-5' 
P_END:        5'
DNA_TYPE:     cDNA
PUBLIC:       19/10/2007
PUT_ID:       Not identified
POLYA:        Y
COMMENT:   
Three reads. ORF from 148 to 421
SEQUENCE: 
GGGGGAGTTCTGCAGGACAGATGATTACAAGTAACATGTGTCATTTGTATTCAGGGCAGC
TGCAGTAGTTTTACACAAAGTAAGATAAATTCATTTCAAATTTCGTCAGAACTTTAAGAG
ACTTTGGAACATTTGATCAATATTACGATGCAGACAAGTAAAATTGTGTTTGTTTTTATA
TTAATATTTTGGACGGTATGCACAGTGAGTAACAGTTTCATGTTCCTTCCTTATGGTCTT
TTGCATCACAGTCGGATTAAACACAGAGCAAGAACACTATTTCCAACTCTAAGGCCAATT
AGAACCACTACCTACGAAAATGTGGGAAAATCTACCTCACGTAAACCTAATACTACTAGT
AAGACCACTGCTACTACTACTACTAAAATGCCTACAACTCCAGCACCAAAGGCTAAAGGA
TAGGCCTGAATGAAGCTCTGCTGAAAAACATTAAAAAAGTGATTATTAAGTGAACGATGT
TTCAAATGTAATTAATGGATTTGCAATTGTGTGATATTCTTAAGTGAATATTGGAATGAA
CTAAAGATTTTCTCTGATACTGTAATTTACTAATAAATAAATAAATATCTGTTACAATGC
AAAAAAAAAAAAAAAAAAAAAAAAAAA
||
TYPE:         EST
STATUS:       New
CONT_NAME:    Rodríguez de la Vega RC
CITATION:  
Transcriptome analysis of the venom glad of the Mexican scorpion Hadrurus gertschi
LIBRARY:      Scorpion venom gland library 1
EST#:         HGE054
CLONE:        Contig16
SEQ_PRIMER:   TriplEx2-5' 
P_END:        5'
DNA_TYPE:     cDNA
PUBLIC:       19/10/2007
PUT_ID:       Not identified
POLYA:        Y
COMMENT:   
Twelve reads. ORF from 21 to 369. 
SEQUENCE: 
GGGGACTGTAAAGTACCAAAATGAAATTGTTAGTAGTATTCACTGCTTTCCTTGTCGTTG
TTGCAGGGCAACTTGTACAAGATCCGTTGTGTCATGCTCCTGATGATGTAGTGAACACAT
ATCTATCATGTATGCAACGGAACTATCAGCCAGCATTTGGGAAAGCAATAACGTGCTCAC
GATACTTGGGAGTACAGAAACAATCAGATTTTATTCAATATTCCTGTGGGAAACTTCGAG
CAACAAGTGAACAAGAATCACAGTATGGAAGCTGTTTGAGCCATAATATTGAGCCTTCAG
TTGCTCTACCAGAAGAAGATTTATCCAGGATAGTTGAAAGTTGCAGAGAGAGTGCATTGA
ATTCTCAATAATATTTGATTCCAAGATAGAAGTTAGCATGACCACAAAGGAAAAAAAGTG
TATTTCATAGAACTAAATATGCAAATAATTTTCAATAAAAAATGAATTGATGCAAAAAAA
AAAAAAAAAAAAAAAAAAAAAAA
||
TYPE:         EST
STATUS:       New
CONT_NAME:    Rodríguez de la Vega RC
CITATION:  
Transcriptome analysis of the venom glad of the Mexican scorpion Hadrurus gertschi
LIBRARY:      Scorpion venom gland library 1
EST#:         HGE055
CLONE:        2454
SEQ_PRIMER:   TriplEx2-5' 
P_END:        5'
DNA_TYPE:     cDNA
PUBLIC:       19/10/2007
PUT_ID:       Not identified
POLYA:        N
COMMENT:   
Singlet. Indefinable ORF
SEQUENCE: 
TATTCTAGAGGCCGAGGCGGCCGACATGTTTTTTTTTTTTTTTTTTTTTTTTTTTTTCAC
CACTGGGGTAAGTTAAATTTTATTTCCAAATTAATCACCATTTTCACACTATGAATGGCA
ATTTTATCACCAAGCTTCAAAATAAGGCACTTAGTAAAAATGCTATTGATTTCCTAGTCA
AAAAGACCAAAACCCATGTCTTCATCTGATTTTTCAAATTCTTCTTTTTTCTCTTCCTTC
TTTGGCTCTTCTTTCACAACTTCCGCGCCAGCAGCTGGCATGTCGGCCGCCTGAATA
||
TYPE:         EST
STATUS:       New
CONT_NAME:    Rodríguez de la Vega RC
CITATION:  
Transcriptome analysis of the venom glad of the Mexican scorpion Hadrurus gertschi
LIBRARY:      Scorpion venom gland library 1
EST#:         HGE056
CLONE:        2204
SEQ_PRIMER:   TriplEx2-5' 
P_END:        5'
DNA_TYPE:     cDNA
PUBLIC:       19/10/2007
PUT_ID:       Not identified
POLYA:        N
COMMENT:   
Singlet. Incomplete ORF ending at 391
SEQUENCE: 
CCGAGTCTTGGAGCATCCTTCCGGATCTACTGCTCACAAGATTTCTGCTTCTTTAGGGGG
CGCCCCGACCGTTGCGCTAGAGGAGATTGTGAGAATGGCAAACGCATTTGCAAATCTTGC
TATTTGAATGAACGCCATCCGTTCGGGACGACTCGCCCGACTCTGGATATCGAAACAACG
TATATCCTTCACATAGAAAAAAAACGCCAGAACCGAAAAACCTGGTTGGGCGCCTGGGCC
AAAACAACCTTTTACTCAATCATGCTTATGCAAGCGGCCCCATTATCGAGCCAATTTGGC
CATATATCCCCTTTACAGAGACCAATCTCATATCACTGGCCCGACCTGTTACCACGTTCA
CGACTGAGGACACCCCGCGGTAACCCACCTTAATCGCCTTATACCACATTCCCGTTGCCA
AGCTGACTGAAAAGACAATAAGACCGCCTCATATTTCCCCTTCTACACTACACAACCTTT
AATGGAAAACGCTCACTGCGGCCTCTCTGATTCTGCCAACATGGCGGGAAATTTTGCATG
ATATCCCCATTTCTCACCCACAGCGCCCAACCGCCTAATCCTTATATTTTAAGAATATCC
CACCTAATTGGATTAGGATCGGTCATTTTGATAAAAGCATGCCTATCTATTCTGTAGGCC
CCTCCTTTAGGGCCCAACCCTCTCATCGGGCCTCGGCCCCCCGCAAAACCATACTCATAC
CAACTTTTCTGGTCTCTTTACGATAACCTAAATCCTACCCAGCTGGGCCTCCTCATAACG
TCCTTTTGAACCTGTCTAACCCT
||
TYPE:         EST
STATUS:       New
CONT_NAME:    Rodríguez de la Vega RC
CITATION:  
Transcriptome analysis of the venom glad of the Mexican scorpion Hadrurus gertschi
LIBRARY:      Scorpion venom gland library 1
EST#:         HGE057
CLONE:        2230
SEQ_PRIMER:   TriplEx2-5' 
P_END:        5'
DNA_TYPE:     cDNA
PUBLIC:       19/10/2007
PUT_ID:       Not identified
POLYA:        N
COMMENT:   
Singlet. Indefinable ORF
SEQUENCE: 
GGGGGGCCTAATGTTTGATCTTGTTATAAATATTGATCATTGTCTCATAAATGTAAGATG
ATATGCATATTAATTTAAAATTTGAATACTTCGACTAGAAGCCTTTCTAGTTTTCCAATG
TTTTACTTTGTCATTTAGACAGATATTAAAAAAAATTCTACCTAATTTATTTCTAACTAA
ATTAAGTGCACCAAAGAAATTAGGAAGTACTAATAAGTGAGATTTTTTTGTTGTTCGCAA
CATACAGGTGGAACCTGGGATAATCTTTATCTTATTAATCATATAAAAGAAAAAACAACC
GTAAAACTATTTTGCCTAAGGATTTTTAAGTGTAAAACCATTCTAGATCTTATTGTTCTA
GATATATTATTATTTAGATAAAGTAACTTCTTAATTTTATAATGAACACATCAGTAGTTG
ATTTTGAAATGCTTTTCTTTATGATAAAAATAACTGTTCATTTAAATCAATTTTTAAAAC
ACGATACTGCAACTATTAATTGTATGAAACAAAATCAACAATTCTGTAATTAAGTATATA
TAGTAATATTTAATAAAGAATGTTATAGTCATATAGATTGTGTAATTTGATAGAAAACAT
AATTGTGTTTCAGTCGTAATGAAATGACAGTATAAAATCGAGATATTAGATGTAGCCTTG
GGGAACATAATGGATTATAGAACTGTATTATTAGTCAGGATTGTACTTGTTCAGGTAGCT
GAATATAAGAAACCTACTGTGTTTCTGTTCATGAATATATAATGTAACTATTATGTAATT
GGGGGTTTTTTATCTTTTAAGTGCCCCACCAAGCGAAATTTTATTCCTTTTTTTGATTGG
CTCATAAGTCTTTAAATTGAGCACCTCGCTT
||
TYPE:         EST
STATUS:       New
CONT_NAME:    Rodríguez de la Vega RC
CITATION:  
Transcriptome analysis of the venom glad of the Mexican scorpion Hadrurus gertschi
LIBRARY:      Scorpion venom gland library 1
EST#:         HGE058
CLONE:        2247
SEQ_PRIMER:   TriplEx2-5' 
P_END:        5'
DNA_TYPE:     cDNA
PUBLIC:       19/10/2007
PUT_ID:       Not identified
POLYA:        Y
COMMENT:   
Singlet. Indefinable ORF
SEQUENCE: 
GGGGCATTTGTAGTTGGTTTCTTGAGTCGGAAACGTGGTCGATTGTGTATCCGTGGACAT
CGACTCAAACGATTGTAGTAATAATAAGAAACCACGAATCTAAAGAAAATAAAATCGCAT
TTAGTGGCGTAGTAACATTATGAGAGCCAAGTGGAGGAAAAAGAGGATGAGGAGGCTAAA
GAGAAAGCGAAGGAAGATGAGGGAAAGGTCTAAATAGATTGTAAATAAGGTTTTCAGCAT
ATAATGAAATCCTGCTGATTGGAGTACAAGGACTCAAAATTGCTGTAAACCTAAATGGTT
CACATGATTGATTTTATTGGAACTGTTTCCAGTGTAAATTGTAATAAACATTTTGGTTTA
CACAAAAAAAAAAAAAAAAAAAAAAAAAAAAAAAACCTTGTCGGCCGCCTCGGCCCA
||
TYPE:         EST
STATUS:       New
CONT_NAME:    Rodríguez de la Vega RC
CITATION:  
Transcriptome analysis of the venom glad of the Mexican scorpion Hadrurus gertschi
LIBRARY:      Scorpion venom gland library 1
EST#:         HGE059
CLONE:        2250
SEQ_PRIMER:   TriplEx2-5' 
P_END:        5'
DNA_TYPE:     cDNA
PUBLIC:       19/10/2007
PUT_ID:       Not identified
POLYA:        N
COMMENT:   
Singlet. Indefinable ORF
SEQUENCE: 
GGGGTGACATCTATTTTTCTGCCAGCATTTAAGAGTTCAGTGAGGGACAATCTGCCTGTC
TAATTTCTCTGATGAATTTTTATGGAGTATTGTAGCTGAACTATTTGCACTTGTAAACAA
TAGATAAACTTGTACAATTAGGCAGATTGTTTCACTCTGAACAATCATTCCATAAGTGAA
GGGACAAAAGTGTAAATTTAAATTGATCTTTCTGTAGATGAAATTCCATCTTTACTAAGA
TTATCATTCATGTTCACAATTTAATTTCATAACATGTTATTTTCAAATATAATAATTGGA
ATTTGAATGTGAAGTGATGGTCAAAACCTGCAAATAATATATGTATATATATATATATAT
ATATTTGTGACTGAAGTGAAAATGTTTGTCTGGAGTACATGAAAATAGCAATTACTGCAG
ATGAAAGACAATTTCATACTTTTCGTTTAACTGTGATTCTGTACTGGAAAGATGATACTG
TGTTGAGCAATACCACAAAGGAATTAAGTATTATAAGTACAGTGAGCTGAATATTGTCTG
ATTTAATATTTTTTTAAATTTTCCATTGTACATTTTCTCACAATTTACTATTGGGTTATC
TTAATGTACTTGTAACTCGAGTAATATAAGTTTCATTTTATGATAAATACATATATATCA
CACACATTCTTGCAGCCTATTTAGAGAATTGGAATGCTTTAGAGGCTTTTATATGGAATA
CTTCGAATTTTAAAACAATTATTTGGGGTTTTAGTACAAGAGCCAGTTGATACTGTTAAC
TTGGTGCCCCTCATTGTGAGAAAAGTTCTTTTGGGGCCTAAAAATGTTTTGTCATAACAA
GATTGAATTAATTTGAAGTTGTATGCACAACGGGTTTGATGTTCTTTTTTCAATTAAATC
ACAAACCTTACAAGTTCCTGAG
||
TYPE:         EST
STATUS:       New
CONT_NAME:    Rodríguez de la Vega RC
CITATION:  
Transcriptome analysis of the venom glad of the Mexican scorpion Hadrurus gertschi
LIBRARY:      Scorpion venom gland library 1
EST#:         HGE060
CLONE:        2463
SEQ_PRIMER:   TriplEx2-5' 
P_END:        5'
DNA_TYPE:     cDNA
PUBLIC:       19/10/2007
PUT_ID:       Not identified
POLYA:        N
COMMENT:   
Singlet. ORF from 66 to 306
SEQUENCE: 
GGGGGTCATCATACTGCAGCTTCTTTCTCTAAAGTGGTGCTTTCGCTGCAAAAATTAGAT
TAACAATGACATCGAAGACTCTAGTTTTTCTGATGGTGGTGGTCCTGTTAGCATCCATCC
TCAACACATCTTATTGTTATCCAGCTAAAGCATCTGACATGGATGATGATATGTCACTCG
ATGACTTATTCCGTGATTTAGACAACGTAGACGACGACTTTTTCGACTTAGACTTTGACG
AGACTGACTTAGACCCTTCTGACTTGCTTGACATGTTTGCAGATATGCTAAACGAAAACC
TTTCGTAATTAACACAAGTGATCAACTAGGAAAATAGTTATTTAACTTCATGTACAATCA
TTATGTTTATTGAAATTATTGCAAAGTTTGTTCTAACACCTTTCTCATTGTTTGTTTATA
AATAAAAAAATATTAGGTGCTATTCTTGCATATTCTCACTGACTTTAACGAGAAGTATCT
AATGTAATTTTCAGAGTTATAAAATACTATATAATTGCACATATAGTGAAACTGAAAAAG
TTATTTGTATTTTCATACCCCGTGTCTTACGCAATAAATTTTCATTTTAATTCTTT
||
TYPE:         EST
STATUS:       New
CONT_NAME:    Rodríguez de la Vega RC
CITATION:  
Transcriptome analysis of the venom glad of the Mexican scorpion Hadrurus gertschi
LIBRARY:      Scorpion venom gland library 1
EST#:         HGE061
CLONE:        2507
SEQ_PRIMER:   TriplEx2-5' 
P_END:        5'
DNA_TYPE:     cDNA
PUBLIC:       19/10/2007
PUT_ID:       Not identified
POLYA:        N
COMMENT:   
Singlet. ORF from 83 to 365
SEQUENCE: 
GGGGACTGATACGAAACACAGCAACTTCAATCGAAAGTAGATTGTAGTTACCGTTAAGGC
GATAGTTTCAATCACCAGCACTATGTTTGGCGTCCAATTATATATAATTTTTACGATGAC
AATTATAACGGCGATATCAGTGTCGACCCATAGAAAACTATCATCAACAGATTGTTACAA
TATATGTACGAAAACTGGCTATCATGGAATGATTGGACCTTGCAATTGCGGTCTAATTGT
TCTCGCTGGGAAAAGGGTAAATGAAGATGATGACAAAGTTCCTAGGAGTCTGATCCGGAA
ATACAAAATTTTACAACGCTTCAATCGCCATCTTGATGAACCATCCATTTGGTCTGATAC
AAATTGATCGAAACTGATTTAAGTGGAACGTATTAACTTCGTCCAACTTTCCATGTATTG
AAAACAAAAATGTAACATTCTGATGTAAAACCGTTTCTCTTGGAAGTCAGTAATGACAAA
AACTAATTGTATTATTTTAATACAAATGTCATACTCTATTTCAATTTTAATTGGCGACAA
AAATCCAGTTATATTAAAATAATATCAATTAAAAATTTACAACCGCCG
||
TYPE:         EST
STATUS:       New
CONT_NAME:    Rodríguez de la Vega RC
CITATION:  
Transcriptome analysis of the venom glad of the Mexican scorpion Hadrurus gertschi
LIBRARY:      Scorpion venom gland library 1
EST#:         HGE062
CLONE:        Contig6
SEQ_PRIMER:   TriplEx2-5' 
P_END:        5'
DNA_TYPE:     cDNA
PUBLIC:       19/10/2007
PUT_ID:       Not identified
POLYA:        Y
COMMENT:   
Singlet. Indefinable ORF
SEQUENCE: 
GGGGACACAATTGAAGTAAATTCATTCTTTCTGAATTCTGTTAGAACTTTAAGAGACTTT
CGAATCTTTAATCAATATTGCAATGAGGACAAGTGCAATAGTGCTAGCTTGTATGTTAAT
ACTTTGGACATTATGTACAACAAGCAATGGTTTCATGTTTCTTCCTTATGGTCTTCTGCA
TGATGGCAAGATTGAAAGCAGAAAACGAATGCTATTTCCAACTCGAAGAATCACTACCTA
TAAAACTAGTTCTATACCACCAAGAACTGCTATTTATAAGATTCTCATCACCGCTACAAC
TACTAGAAAACGTACAACGCCACGATGGAAAGTTCTACAATAGTTCTGAACGAAGCTACA
CTGGTGAATATGTTAAAAGAGAGTGATTATTATTTTAAGTGAATAATTCAAATATTCAAA
TTTAATTACCAGTATTTCAAATGTAATTAATGGATTTGCAATTGTATGAAGATTTTCATG
GGTAAATACAGAAAAGAAATAGAGTTTTCTCTGATGCTGTAATCTACAAATGAATAAATA
TGTTAAAATGCAAAAAAAAAAAAAAAAAAAAAAAAAAAAACATGTCGGCCGCCTCGGCCC
A
||
TYPE:         EST
STATUS:       New
CONT_NAME:    Rodríguez de la Vega RC
CITATION:  
Transcriptome analysis of the venom glad of the Mexican scorpion Hadrurus gertschi
LIBRARY:      Scorpion venom gland library 1
EST#:         HGE063
CLONE:        2211
SEQ_PRIMER:   TriplEx2-5' 
P_END:        5'
DNA_TYPE:     cDNA
PUBLIC:       19/10/2007
PUT_ID:       Unidentified
POLYA:        Y
COMMENT:   
Singlet. ORF from 49 to 259
SEQUENCE: 
GGGGATATTCATAGAGTGCACCAGAAGCATCGACATCAATCAGCAAACATGAAGGTCTAT
GCTATACTAATTGCGACGATTGTTTGCTTCGCTTTCATCACGTCGTCTTTCTGTCACGAA
GATGGAAACGAACATGATGTCGAAACTGATGATGATGCACCACTCGAGAAACGAAATCCT
CTTCTTTTGTGGGGGGCAGGACAACTTGCTAACTTGGGAATTAGCCAAATCAGGAAGCAT
CGCAAACATCACAAAGGATAAAGATAATGTTAATTATTGAACAGGACTGCTGACACATAA
AGCAAAAATTTACGAAATGGACAAACCTTATGTATTTCTATAGCTTATTTTCAATACATA
TTTTGAGTACGGAAAAAAAAAAAAAAAAAAAAAAAACATGTCGGCCGCCTCGGCCCA
||
TYPE:         EST
STATUS:       New
CONT_NAME:    Rodríguez de la Vega RC
CITATION:  
Transcriptome analysis of the venom glad of the Mexican scorpion Hadrurus gertschi
LIBRARY:      Scorpion venom gland library 1
EST#:         HGE064
CLONE:        2237
SEQ_PRIMER:   TriplEx2-5' 
P_END:        5'
DNA_TYPE:     cDNA
PUBLIC:       19/10/2007
PUT_ID:       Unidentified
POLYA:        Y
COMMENT:   
Singlet. Indefinable ORF
SEQUENCE: 
GGGCAAGTGTAAGCATATTGTACAAGTATTAAATAAATTTGGTATGTCAACAACCTACAA
AATTCTCAAGAGGAGACTTTCTTTGCTGCTCAAGATACAGTTCACAGTGATGGCTAATTC
AGTGCATATATGATTTTGTGACCATTTGTTGAAAAACATGCTCTGTCATACTTTTATTTG
TACAGATACCCATAAAATATTTTTTTCAGAAATATTCTTTTAGCTGTGTGTTGTTAAACT
TATATGTACAATATGTCTGCAAATAATTAATTTGGTGTAGCTTTACGTTTTTGTCCTTTG
GCTTTCTTAGTTGTGTATGTATTCAAGATTTATTTTATGTATTTCTAATTACTGACATAT
TTTGTTATGTTTTGTTAATATCTGAGTTATTAAACTTTATGAAAAAAAAAAAAAAAAAAA
AAAAAAAAACCTTGTCGGCCGCCTCGGCCCA
||
TYPE:         EST
STATUS:       New
CONT_NAME:    Rodríguez de la Vega RC
CITATION:  
Transcriptome analysis of the venom glad of the Mexican scorpion Hadrurus gertschi
LIBRARY:      Scorpion venom gland library 1
EST#:         HGE065
CLONE:        2228
SEQ_PRIMER:   TriplEx2-5' 
P_END:        5'
DNA_TYPE:     cDNA
PUBLIC:       19/10/2007
PUT_ID:       Unidentified
POLYA:        N
COMMENT:   
Singlet. Indefinable ORF
SEQUENCE: 
GGGGTCATTCGTAATTTGTGATAACTGGTTCTTATAAATAAGTTTTATACTTTTCATTTA
TATGAAAAAATATATTTGGGATAAGCTAGATATTTTTCTAATAATGTTAAGTTTAATTTA
AATAGGAATAATAGTGTCTTATAGTTTTATAACTAATTTTTGAATTATTTTTATAGAAAA
AATATAGAATTAATAAAATTTTTAAGTTATTTTATAATGTAAGTATTAGTAGAATTTTAA
TGTTAATTGAGTTGTGGATGTTTAAGTTAAACAACTTCTTTCATATTTAAATTAGGAACT
TTAAAGTATTTGGCCTGTTTACCAAACACCTGCTTCTTACCTTTTATTACAAATCTGACC
TGCTCAGCGCTCANTTCGTAAATACCCCTCCCCTTACACCCGCCCCTAGGTAGCATACTC
ATTAGTTTTTCCACTTAGGTATGTCACGCCCGCTCCCACTTCCTCCCTTTTGCTCCATCT
TCACGGTCTAACTCTTACGTTTTGCGTCGACCATCTCAAATCCCCCTCCTGCGCCGCGCA
TATCTACCCGGTTATCCACCTCGATCCTCTCGTCTTCATCCCAGGAATCCATCCCTCTCC
CTCTCCCCCAGGTACACTTCACTTAACCCGTCCTCCGCCTCCCTCACCCGNGTCTTAGTA
ACTTACCTAACAAACCCCTCCCCGCACCCCCTCCTCCCTGCCGTCTTGTACCTCCCCTTC
CCTCCCCTCCTCAAGTTCTTTTTAACTCTAACCTACATCTCTCCTATACCCACTGCATCC
CGGCCTTCTCTCTTCCTCTTTTCTTTTGTCAACGTTCCATCCCTCCCCCACCCCCCTCAC
TCTCT
||
TYPE:         EST
STATUS:       New
CONT_NAME:    Rodríguez de la Vega RC
CITATION:  
Transcriptome analysis of the venom glad of the Mexican scorpion Hadrurus gertschi
LIBRARY:      Scorpion venom gland library 1
EST#:         HGE066
CLONE:        2469
SEQ_PRIMER:   TriplEx2-5' 
P_END:        5'
DNA_TYPE:     cDNA
PUBLIC:       19/10/2007
PUT_ID:       Unidentified
POLYA:        Y
COMMENT:   
Singlet. ORF from 18 to 330
SEQUENCE: 
GGGGGGTATACTCAATAATGTTGTACACAGGAAAAATTTTTCTCTGCGTAATAATAGTAG
CCTATCTACTTTCAACCCTAACGCATGCCTATACTGGTCTTTCACCTCAGCCATACTGTC
CAACTCCTTGTGCAGATTGTCAAGGACATTATCGTCAAATAAATGAGACATGGTACGACG
ATTACAAGTGCGAAGAACATACATGTTTCTTGAACCATGGAATACCATATGTCCAAGTTT
ATGGATGCGGGGTTGTTGGTGTCAAGCCAGGATGCAAGTTGGTAAGAGGTAACGGTTCCT
ATCCAGATTGCTGTAAAGACGAAGTTTGTTAAACAAACTCTATAAGTTGTATGGAAAATT
TTTGAAAAGTAAATAGAATTAACAGATTAAAAAAAAAAAAAAAAAAAAAAAAAAAACCAT
GTCGGCCGCCTCGGCCCA
||
TYPE:         EST
STATUS:       New
CONT_NAME:    Rodríguez de la Vega RC
CITATION:  
Transcriptome analysis of the venom glad of the Mexican scorpion Hadrurus gertschi
LIBRARY:      Scorpion venom gland library 1
EST#:         HGE067
CLONE:        2259
SEQ_PRIMER:   TriplEx2-5' 
P_END:        5'
DNA_TYPE:     cDNA
PUBLIC:       19/10/2007
PUT_ID:       Unidentified
POLYA:        N
COMMENT:   
Singlet. Indefinable ORF
SEQUENCE: 
AAAATGAGGGGGGGGGCCGAGAAGATATTCTAAATAAACAAAAACACCACACCGAATCAG
ACAAGGCGCTGGAGCGGCCGTAGACGAAACGCACCTCTCACTCCCCCCCCACCCCCGATG
GCGGGCATGGCGTAAACCAGGAGGAGTAGTAGACTAACCAACACAAACACCTCTCACACG
GTGAGTAAACCATAGTCCCAATCGCAAGTGTATAAAAACAAACCCCACCAACCCCCAAGA
ATAATTTAGCGAAAACTTGCCCTGGTGGTGGAGCTGACAGCCCACCCCATCCCTCCCCGC
CCACGCACATAAGGTGTATCGGCGAGATACCAGTAGCTAGAAACACAGAACCTACCCTAC
TCCTCTATCAGAGTAATATGATTGTTGACTTAGTGAGGGCGAGGGCGCTTTCGGGCAAGC
CCCCCACCACCACCCCTGTCCCCCATTTGTAAGGCTCACCTATCCAGGGAGGCAGTGTGA
ATGTGCTTTAAACAACCCAAACTCCCCGTCAAAATAAAGAGCGAG
||
TYPE:         EST
STATUS:       New
CONT_NAME:    Rodríguez de la Vega RC
CITATION:  
Transcriptome analysis of the venom glad of the Mexican scorpion Hadrurus gertschi
LIBRARY:      Scorpion venom gland library 1
EST#:         HGE068
CLONE:        2264
SEQ_PRIMER:   TriplEx2-5' 
P_END:        5'
DNA_TYPE:     cDNA
PUBLIC:       19/10/2007
PUT_ID:       Unidentified
POLYA:        N
COMMENT:   
Singlet. Indefinable ORF
SEQUENCE: 
GGAACATTTTAAAGACCTTGTTACAGACAGGATGTTATTCCATACTAGTAATATATACTC
ATCTCTATTGTACCATCTTCACTATTTACCTATTACTGTTTTAGTAGCAGATTTTCATCT
CCTTCATAGACCTTACTCTTCCTCAGCATCTTTCGTTATCTGTCTATATCCATAGTTGGG
AGCGTGACGTGTATCTTCAATTTCTACTCTTATGGAGGATCTAATCCAATCATTATCTCT
CACTATCGAATGCTCTATTTTTTCGTTATTGTTCTACAGAATATAGTTCATGTATAAACA
TACTTCCGCTCGTCTTATTGCTCTTCTGTATCTTAACGTTCCTGTCCTAATTTACTATGT
TTATGTTGTTCTTTCGTTCTCCCTCCTTTATGACCTCTATTCTCTCAGCTCACCTCTCGG
CGTTATGATCAATCATAGTAGTTTATTAGTAGTATTATACTCATACTACAAGACTCCTCC
TCCTCTCCACCTCCTACTCTTTCTCTTTAGTTGACTCGCTTCGTCTGATCGTTATCGGTG
AGTGTATCCTATCTATAAATAAATTCGTACATCACTCATCTCGTGTCGTCACTGAACGAG
TACTGCAAGTTTGTACTCCAAGTCACTATCTTCTTTCTCTGTAAATTCTTATGCTAACAC
TATATATCTCCGCTAACCTACTCCTCTCGCCGTCCTTATTTGACCAATTGACTCTTGCGC
TTAAGCGAGTTAA
||
TYPE:         EST
STATUS:       New
CONT_NAME:    Rodríguez de la Vega RC
CITATION:  
Transcriptome analysis of the venom glad of the Mexican scorpion Hadrurus gertschi
LIBRARY:      Scorpion venom gland library 1
EST#:         HGE069
CLONE:        2266
SEQ_PRIMER:   TriplEx2-5' 
P_END:        5'
DNA_TYPE:     cDNA
PUBLIC:       19/10/2007
PUT_ID:       Unidentified
POLYA:        N
COMMENT:   
Singlet. ORF from 24 to 387
SEQUENCE: 
GGGGGTTGCTGAAACAAAACAATATGGAAGTTGCTTGGGTTCACAACTGGGAAGTACTTC
TTGCTTGCATTTTACTTCTTATTTTGATAATAACGTTCCTGCTTTTTGTTTGGAGGATAG
TATTGTGTTGTAATGAAAACAGAAAGAGACGCAAAGCGATGCAGAATTATTTGAATCTAG
AAGATCACATGCCAAGCGTCAAAATTGTCATACCTTCTAGAGATCCGCATTACAGAGTCC
TGGAAGAATATAATAATAAAGAAACCTTGGCCTTACCAGCCTCTGACGATTGCAAAGTGA
CCTACAGTGAGCTGTTCGAATCATCAGGTCCAGTCATTGAAAGACCAAGCTTTCAGACTA
AACCCTTCAACATGCAACAGAAGACATGAAGTCATTCACATTCAGGGAACGTATCACTGA
ATCATTTATTATATAATTCCACTCTATGTATCTTCCAATCTATTTTGGGCTTCCATTTTT
GCTGTGTTGAAGCGCACAAGAAATAACTTATTTGCTGTTCCGTCTATTTCCTTGTATTAG
ACGATGACAGCAAATCAAAATTTATTACAATGGTTAAAGCGTGTTTACCAAATTCTATGA
TTTAGTTGAAAAGAAAAACTATTCATATATTTTGTGTTCTGGTTCCCTACTGATACGATT
TGTTCAATACTCATTTACCTGTTCCGAGCAATCCCTTTCTGTGTCCCGCATTTATGAGGG
GAAGCGGAAACCTTTACACTCTAAATGTATCTTTGTTATTGGACAAATCGGCACTCTATG
ACGGACTGTTTTAAACAAAAACACATCAAAATTAGATTTCTTTATTTTCGGACCACCAAA
AATTACAAAAGAAGGTTTAGCTCCTCCTCACCAATA
||
TYPE:         EST
STATUS:       New
CONT_NAME:    Rodríguez de la Vega RC
CITATION:  
Transcriptome analysis of the venom glad of the Mexican scorpion Hadrurus gertschi
LIBRARY:      Scorpion venom gland library 1
EST#:         HGE070
CLONE:        2269
SEQ_PRIMER:   TriplEx2-5' 
P_END:        5'
DNA_TYPE:     cDNA
PUBLIC:       19/10/2007
PUT_ID:       Unidentified
POLYA:        Y
COMMENT:   
Singlet. ORF from 53 to 314
SEQUENCE: 
GGGGATTGAAAACTTGTTTACATAACAGTGAGATTAAATCGGTGTTATTATCATGAAAAC
GAGTGTCATCCTCATCCTTCTCCTGATACCTTTCTTAACTGTATTTAATATTGCAAATGC
GGATCCTGAATATGAATACTTCTGGTGTGGCAATAGCGATGACAATTGTAAGAAATCTTG
TATTCGGGATGGTTGCAAGACAGGGTGGTGCGTTCGAGAAGGCTGCGTACCAGGAGATTG
TGGTAAACCGCATTGTCAAAGATGTAAGGAAAAGTGGTGCACTTGTCGCGATTGCCCAGC
AAATAGAGGAAAGTAATGTATTTTCCTAACCAATCACGTGAACGATTTGTAAATTGTGAT
TTTTGAATAAAGTACGTTTTAATTGCAAAAAAAAAAAAAAAAAAAAAAAAAAAACCTTGT
CGGCCGCCTCGGCCCA
||
TYPE:         EST
STATUS:       New
CONT_NAME:    Rodríguez de la Vega RC
CITATION:  
Transcriptome analysis of the venom glad of the Mexican scorpion Hadrurus gertschi
LIBRARY:      Scorpion venom gland library 1
EST#:         HGE071
CLONE:        2270
SEQ_PRIMER:   TriplEx2-5' 
P_END:        5'
DNA_TYPE:     cDNA
PUBLIC:       19/10/2007
PUT_ID:       Unidentified
POLYA:        N
COMMENT:   
Singlet. ORF from 292 to 631
SEQUENCE: 
GGGGACTCATTCTGTAGCAGGTCTGGCTGCTTATTCACCTGTCTGCAAATTTCCGAAGGT
TAACGAGAAAAATGATAGAAGTTCCTTTGTACCGACATCTTGAAGTTGGAATCGTAATGA
TGGCGTTGATGGTTTTCGTTGTTCCAATCTTGGGAGTTTCTGGGAAGACGCAAGCGGAAT
GCCAATCTGGCACCACAACAACTAGCGACACTGGAGAGGGCATAGGCTCTCTTCGTTATA
AATAGAATTACGGATTAAAGGATCAGCATAACAAATCCAGACGGTCTACGAATGGCTCGA
AAATATTTATATCCAACAAGCCGACCATATCCTTCAGAATTTTTGGGTGGCCCTGGGAAA
CGATTATCAGAATTCTTAGGCGGACCTGGAAAGAGGCTTTCAGAATTTTTGGGTGGACCT
GGTAAACGAAGCTATATAGAAGACGATGAAAGCGCGGTACCGATCAAGCGACTTTCGGAA
TTCCTGGGCGGACCTGGAAAGAGACTGTCGGAATTTCTGGGAGGGCCTGGAAAAAGATAT
TCCGAATTTTTGGGTGGTCCTGGAAAACGAAGATTCTTGATCGGGAATACCAATTCTCGT
TATATTGATTTGCCTAACTACGAGGAAGAATAAAGACTGACACCCTACGTCCAGGGTGGC
AATAGGGGGTGTGGGTATAAGGGTTTAAAGTCCG
||
TYPE:         EST
STATUS:       New
CONT_NAME:    Rodríguez de la Vega RC
CITATION:  
Transcriptome analysis of the venom glad of the Mexican scorpion Hadrurus gertschi
LIBRARY:      Scorpion venom gland library 1
EST#:         HGE072
CLONE:        2271
SEQ_PRIMER:   TriplEx2-5' 
P_END:        5'
DNA_TYPE:     cDNA
PUBLIC:       19/10/2007
PUT_ID:       Unidentified
POLYA:        N
COMMENT:   
Singlet. Indefinable ORF
SEQUENCE: 
GGGGAACGCGAAGAAAATGAAGAAATACTTGAACTGAATTATACTGCTCACTTTCACGTT
TGGATTTTTGAAATAAGGTAATAATAACGTAACTACAAATTGATGCCAGTTAATACAGTA
TTGTATGAGGTGAACGAACTTTGTAAACGAATGACAAAATTCAAGAAATTAAAAGCAATC
TATATATCAAATTTATTTCATCTGAATAAGCCACAAAACAACTATTTGATAACTAGTTTT
ACAACACTAGTATTGCCCTGTCACTGATTAACAAAACTTTAGCTTGAAGTGAGCATCTTT
AGGAACCATAAGATAATACAATTATATAATAAATTGCTATGATGGGCATTCAGCAGATGT
TAAATAACTTTGTGTTATTAATTCTGGTAGTGACATGTAACAACCATTATCAGAATGAAC
TTAATGCACTACATGTAAAAATTACAAATATTACTATATTTCTCTTTTTGTTTCTATTGT
TTCTATCATGTTTCTATTCATGGTGGTATATCAATAGCTACGTGTTATAGAATTGTCTTA
AACATATTAAGAGTTGATTGGTAATTATTTATGCGAAAGTTATTAGACCATGACTGAGTG
TAGTTTGGAGTAACATTTCGAGCTGCAAGTGATTCCTCATCAGGCTTAACTAATGTCTCT
AGTTTATGTAAACACGAAAGAGTTAACCTGTTTATATAAACAGTTACAAGAGAACCTTCT
GAAGAGCCATTTGTGACTTGAAATATGTATTTCAAACTAACTGTCATAATTTCATAGCCT
ACCAAATTTCGTGGATACATGAATCCTATTCCAGGTTGTCAGAAGTTCTATTAATATAAT
TAAATACTTTAAATTAATTACCTGGTAGATGGCCTCACCAAGTTAT
||
TYPE:         EST
STATUS:       New
CONT_NAME:    Rodríguez de la Vega RC
CITATION:  
Transcriptome analysis of the venom glad of the Mexican scorpion Hadrurus gertschi
LIBRARY:      Scorpion venom gland library 1
EST#:         HGE073
CLONE:        2406
SEQ_PRIMER:   TriplEx2-5' 
P_END:        5'
DNA_TYPE:     cDNA
PUBLIC:       19/10/2007
PUT_ID:       Unidentified
POLYA:        Y
COMMENT:   
Singlet. Indefinable ORF
SEQUENCE: 
GCCGGGTATCCAACTGGACAAGCCTGTTGACTACATATCAGTTTGTACTTAAAGACAATA
TATCGGCTGTGTCCAATCAAATGAAGTTAATATTAATATATTGTACTCCAGTAGGAGATA
ACATGATTTGCCATGCAATAAGACACAGTTGTAAAAAGGAGCAGCTGAACGATACTTTAT
GACTGCGTAAAAATATTGGTTACGTGTTTTAAAATTGCTGGTTGACAATAAATTTGTTGT
GATTATTGGTGGAAAAAAAAAAAAAAAAAAAAAAAAAAAACCTTGTCCGGCCGCCTCGGC
CCA
||
TYPE:         EST
STATUS:       New
CONT_NAME:    Rodríguez de la Vega RC
CITATION:  
Transcriptome analysis of the venom glad of the Mexican scorpion Hadrurus gertschi
LIBRARY:      Scorpion venom gland library 1
EST#:         HGE074
CLONE:        2459
SEQ_PRIMER:   TriplEx2-5' 
P_END:        5'
DNA_TYPE:     cDNA
PUBLIC:       19/10/2007
PUT_ID:       Unidentified
POLYA:        N
COMMENT:   
Singlet. Incomplete ORF ending at 379
SEQUENCE: 
TCCAATCGCATTTTAAAAATCTTACCGCCCACATTACTCCGTTACTCGCCACATTATTTA
TGTCATCTATACTCATTTTTGAACCACTCATATCAGGAAACCCAATATCCATACCACCAC
ATTTTTTTTTTTCCTATAGACCTATCCACAACTAGTTCCCCCCCAAATCAAAGTGCTAAA
AATAATATTTCAATCTCTCATACAATCCCCCACACCCCACCCACTTCTCACTCACTGACA
CACATGCTGGTTCCTTCACTACTTCTTCATCACCAATATTTACTCATAGTTACACGCATT
ACTCATCACAACTCTCTAACATACTCTCTACACCCCACCACCTCCGCTTCTTCAATAATA
TATATCTATAACTCATATTAATATAATACCCTATTCAACCTCATCCTCCCACCTTTTACT
CATATATTTTACTACCCTCACTACACCCATACTCACCTACACTTATCACTTAACCTCAAC
CACTCTAATCAAATATATTTATGCCATTCACTACATTACATTATACTACTCTTATCTATA
CATTACATATAACTCTCCTTAACTATTCTCTCCTACCCTCTCACCAATCATTTTCATTAT
TACTTATTATAATACCTTACAATAC
||
TYPE:         EST
STATUS:       New
CONT_NAME:    Rodríguez de la Vega RC
CITATION:  
Transcriptome analysis of the venom glad of the Mexican scorpion Hadrurus gertschi
LIBRARY:      Scorpion venom gland library 1
EST#:         HGE075
CLONE:        Contig1
SEQ_PRIMER:   TriplEx2-5' 
P_END:        5'
DNA_TYPE:     cDNA
PUBLIC:       19/10/2007
PUT_ID:       
POLYA:        Y
COMMENT:   
Four reads. ORF from 62 to 554
SEQUENCE: 
GGGGACAGTATACAGTAATTTACTCATCCGGTTTCGCATATCCTGAAAAGATTAATCAAC
TATGAACTTGTTTGTCATTTCTTTACTTCTCACGTTATATTTGTCGAAAGAAAGCTGTGG
AGAAACAGATCAACCAGAATGTGATGTAGGCGACTGCATCTGTGATAATATTCGATGTAT
TTCAGAAACCATACAGAAAAGTACAATAGAAAAAGAATTGAAGGAATGTTGTCAATTATA
CGTGCAGAATTCGCAAGGACACAATCGGGATCCTGACCAGTGCACCAAAAGAGAAGGCTT
CTTTGATGTCTGGGAGTGTTCAGCAAGAATGACAAAAAAGTGCCAAGATACTACTTTTTG
GTATTTTCTCAGCGCAACAGGTTATACCAGAAGGTTTTTCCATAGAGTTCGGCAGCATTT
GACGCTCCCTGCCTCTGAAGATGGTTGCTATGAATACGTGGACAATTACATAAAAGTTGT
AGTGGATGCTTGTAAAAATAATACCATTCCCGAACTGCAAGCCACTTGCTACATGTATCG
CACTCTTTACGGATAAACGCAACACCTAGAACTGTACAACGGAAATTTTTTTACATATTC
TCCTCGAAAAGATGGACTTCGCCATTTAGCAAATATCTATAATTTAAAACGAGACGCAAA
TAGCATGTATACTTAATAAATTATTTGAAGAGGAATCTCCAGTGCCTATTTATCGTTGCA
CTTTCTGGTTAATGTCAGAATTAAAATTGTTTAATTTTCCAAAAAAAAAAAAAAAAAAAA
AAAAAACTTGTTCGCCGCCTTGGCCCATCGATTTTAAATTGGGACAGCTTTTGCTGCGGC
GCGAATTCAGCTCCATTGGCCATTCCCCCTTAAGGATCGCATTA
||
TYPE:         EST
STATUS:       New
CONT_NAME:    Rodríguez de la Vega RC
CITATION:  
Transcriptome analysis of the venom glad of the Mexican scorpion Hadrurus gertschi
LIBRARY:      Scorpion venom gland library 1
EST#:         HGE076
CLONE:        2127
SEQ_PRIMER:   TriplEx2-5' 
P_END:        5'
DNA_TYPE:     cDNA
PUBLIC:       19/10/2007
PUT_ID:       Unidentified
POLYA:        N
COMMENT:   
Singlet. Indefinable ORF
SEQUENCE: 
GGGGCCACACAATTGAAGTAAATTCATTCTTTCTGAATTCTGTTAGAACTTTAAAAGACT
TTCNAATCTTTAATCAATATTGCAATGAGGACAAGNGCAACANNGCNAGCTTGTATGTTA
ATACTTTGGACATTATGTACAACAAGCAATGGTTTCATGTTTCTTCCTTATGGTCTTCTG
CATGATGGCAAGATTGAAAGCGGAAAACGAATGCTATTTCCAACTCAAAAAATCACATCC
TATCGAGCTGGTTGTATACACCCAAGAACTGCTATTCATAAATACACTCATCACCGCTAC
GGCTACTGGAAAACATTCATCGCCACAAAACAAAACTTCAACAATACCTCCTGAATAGAG
AGTTGTATGGGGAAAATGATTAAATAAGACTCATCTTCTAACCCCCACCCCCTACCTATA
CGATGATAATTTTATTAATTAGTACATATAAATATTATATTTAAAAACACACAATACCAC
CAAACAAAGTTAAAGGAGAACATTGGGGACTATAAGATAAGATTTAAAGTTGAACACGAT
TCACACACTACACTCACCAAAAAAGTAACACAACTACGCTGTTTATATAAAACAATGATT
AAAAGAGAAATGTAAATCAAATAAACTACACAACTACATCACTACAAAAATCATACATCA
TTGTTTACTGGAATACCATATATGGGTTAACCCTGTGAGAAGATCCATAAGAATAAAAAG
CTCATCACCACCAACCACTCCCCGAGCACATAGAAAATATA
||
TYPE:         EST
STATUS:       New
CONT_NAME:    Rodríguez de la Vega RC
CITATION:  
Transcriptome analysis of the venom glad of the Mexican scorpion Hadrurus gertschi
LIBRARY:      Scorpion venom gland library 1
EST#:         HGE077
CLONE:        2206
SEQ_PRIMER:   TriplEx2-5' 
P_END:        5'
DNA_TYPE:     cDNA
PUBLIC:       19/10/2007
PUT_ID:       Unidentified
POLYA:        N
COMMENT:   
Singlet. Indefinable ORF
SEQUENCE: 
ACCGGCTACCCCTGGTGCAACTTACGGACACAATTAACGAGTCTCGGAGGTATTATGCAC
AATGTAGAAAACCAGTTCGCCATACTCGTATGAACAAGACGTGAACTGCGAAGACGCTCA
CTGGATGTCGAACCTACACACACTGCAGATATAAGATAAGATACACTACCTCCTCCTCCT
CCACCTCTCCTCCCCAGTACGTGNCGGGGAGAGCGTCGCTTCCCATGATAAATAGGCCAC
GAGCGAAAGCCTCTTGACCTACATAAATTCTTTTCACTCTCTCACTCACCCACCGTACAT
ACAGTTAGAGAGCGCACTTTGTGTATGATCGACGTCTATCTCCTGTCAATAACAAGTGTA
ATCTCCATAAACACAAATACACTCACTCCGTGCACACAGTAAATATCACCTACCGNCAAA
CCTCAACTACAATGATTGAATATAATGAATACTCAGAGAACACAGATCCGCATAGTCACA
ATACCCCCCACACACCACACTCTTATCTTCGAACATATACTAAATCATACATAATAATAC
TACGACATCACATGTAACAGACGATACAACTCATCACCTAAGCCCATCCCACCTCCCTTA
CGACNAATTACCCCTGTTTACACAACTAAAGATCACTAACTTTAAACTAAGACTAATCAT
CAAACACATTACACTTCAGCGCATCTTATTAATTCCAATCCTACATAACAAATACTAATC
TTCACACTGTACCTCCTTTCTACTACATTTCTCCCTCGCAGCGCACCACACATCACTCTC
TCTAAGAAGTATATATAGACGCATACTATGACCANTACACACCTATCTTCAATCATTACT
GTACNTATAACATACAGTGCTAGTCATCACACAGACAAGAACAAACACGTATCACAGCGA
CAGACTATCGACTCCTTCACACTAATAACACATTACATCAATACTACAACACAATTTCAT
CTCATACACACTCCTCCATCTATACAATATCATCATAACTGTCACGCATTCTACGCAACT
CGCGCGCTACCAAACTCATCAGATCACATATACCTCAAATTGCTATTAAGATNTCAGAAN
GTANCCATAAATACTCACATATACCGCACCACATCTACTTCTACGTAACACTCATAATAC
TATTACAAACAATACATATCAACTCATATACTGCATATACAGCGCACACATACCACACAC
TCACTCTTAGAGCTATGCACAATTCATTCCCATCTACATCAACACCTCTCTCTCCACACA
CCTCACACGAGCCGAATAAGTCACGCGCATACGCAAATGAGCTGTGCTCATCACNACTAT
AAGACATCGTANTACCACTTCACAATCATTTCCACATTCATAAACANATATATCTNTACG
TGAGATTAGACACACTATCTCTCTCACACGCNACACCTCCTACNTATCCTTCATAGCACT
CGTCGCT
||
TYPE:         EST
STATUS:       New
CONT_NAME:    Rodríguez de la Vega RC
CITATION:  
Transcriptome analysis of the venom glad of the Mexican scorpion Hadrurus gertschi
LIBRARY:      Scorpion venom gland library 1
EST#:         HGE078
CLONE:        2216
SEQ_PRIMER:   TriplEx2-5' 
P_END:        5'
DNA_TYPE:     cDNA
PUBLIC:       19/10/2007
PUT_ID:       Unidentified
POLYA:        Y
COMMENT:   
Singlet. ORF from 21 to 369
SEQUENCE: 
GGGGACTGTAAAGTACCAAAATGAAATTGTTAGTAGTATTCACTGTTTTCCTTGTCGTTG
TTGTAGGGCAACTTGTACAAGATCCGTTGTGTCATGCTCCTGATGATGTAGTGAACACGT
ATCTATCATGTATGCAACGGAACTATCAGCCAGCATTTGGGAAAGCAATAACGTGCTCAC
GATACTTGGGAGTACAGAAACAATCAGATTTTATTCAATATTCCTGTGGGAAACTTCGAG
CAACAAGTGAACAAGAATCACAGTATGGAAGCTGTTTGAGCCATAATATTGAGCCTTCAG
TTGCTCTACCAGAAGAAGATTTATCCAGGATAGTTGAAAGTTGCAGAGAGAGTGCATTGA
ATTCTCAATAATATTTGATTCCAAGATAGAAGTTAGCATGACCACAAAGGAAAAAAAGTG
TATTTCATAGAACTAAATATGCAAATAATTTTCAATAAAAAATGAATTGATGAAAAAAAA
AAAAAATAAATTAAAATATACCATGTTCGGCCGCCTCGGCCGGGGATGGCATTATTTAAA
ATTATGACTCCTTTTCCATTAATCAGATGTTGGCTTGATGATATGACTGATGTTTGTTAT
GGATGTANATAGCAAATCCCAGGATGAAATCGTGACCCATTTACGAGATATTCTGGGAAA
ACCTCCTGATTTCTTGGCAGAAGAAAAAACCTGCAAGAAATGAAGCACTTCCCCCAATTT
TGGAAAAGGAGTGAAACACCTGTATATGTGAATTCCAGCACGGTGGTGGGCCCTGGATAT
TGCCTTTTCAAAAACCTGGCAGGAAATTCTTTTACAAAAGCCGAAAATTGGTTTTATTTC
CTTACAATTTAATTAAAATAATGTAACCCCAAAAAAAAAAAATAAAAAAAACTT
||
TYPE:         EST
STATUS:       New
CONT_NAME:    Rodríguez de la Vega RC
CITATION:  
Transcriptome analysis of the venom glad of the Mexican scorpion Hadrurus gertschi
LIBRARY:      Scorpion venom gland library 1
EST#:         HGE079
CLONE:        2458
SEQ_PRIMER:   TriplEx2-5' 
P_END:        5'
DNA_TYPE:     cDNA
PUBLIC:       19/10/2007
PUT_ID:       Unidentified
POLYA:        Y
COMMENT:   
Singlet. Indefinable ORF 
SEQUENCE: 
AACTCTATAAACATGATAATTCGTGAAGATGGACTGAGGTCGTGGGGGTGGGATGTGTGA
CAAATAAATCTTCTCTCCCATCTCCCGAGGTGTGTGTTGTGCCAACTATTGAGAAGATGA
AGTTCGGGTAGGTTGGGTGTGTGAGGGATTGGGGAAATTCTCATCACGCACACTCGCTAA
CTGCTCTCGTACGTGATGATGAGGGGGGNNNNNGACGGGGAAGGACTGTGCCAAGAGTGC
AGAGGTAGTACTGACGCAATCTAGAGAGTGGGGATATAGTTACCTAGTACGAGTGGTGTT
AAAGATGGTTATGCAGACGAAGTGGAGGGGAGAGGGAAGAGGAGTTGTGTTTTAACTACC
TACCCCGTCTCAAGGTGAATGTTGTCAGAGTGAAGGGATAAGGGAGGGACGAGGGGGGTG
TTTTTTGTTTTGTAGAATAAGTCACCCCCACCCACCGACACGTGTGAATGGTTCCGCGCC
GAGAAGAGAAAAAATACGTTTAGTGTAGTGGTAGAGGAGGGTTATAAGAAGAAATACATC
TAACCTATGCTGACAGATCTTCTGATGTGCGAGAGGAGTTAGGTGAGATAAGGAGTGAGA
TGAATAATGGATCAGGAAGTGTAGTACTATATACACATACTAGAGCAGAATATGTGGGTG
AAGAAATGAGGTGGAGTTGTCGAGTAGGTGTTAGGGGGGTATATGTAATTGGAGTACTAT
AGAAGCATTGACCAGACCTAGTCCATATTGTTGAGAAGCTGTGAAGTTAAAAGAGGTGCA
CGATTAGAAGTAGTGTAAGNGTTAAGAATTATGTAACTATGATTATATATAAACACACTC
ATACCAATACTCATAGAAGAAAGTTGGTGATATGGTGAGTAACTTCAAGCGAGTTAGGAG
GGTGAGGAGGTGGAGAAGGGAANTACTGTAATCTACTAACACTCACTTCAGCACGTTCTA
TTGTGAATAGAATGAGAACTAACGTGAGATAGATAGATACAGGGAAGAGNGTTAGTAATA
AGTAATAAGCTATAATCACTCATACCACAAATGGGCTAGGNTTCATCGTCAAGTGAGGTC
AATTTATGAATGGATAATGATGTAAAGATGGGTGTGGTGTTAGTACAAATTATATCAGAC
TTTTTCATTATCTGAATANTTCTATAGAATTGTATTTATGTNTATGCGTAGTGGGTTGAA
AATAGAGGATGATGGTGTGGACAGATTGGACAATAGTCACCATATACACACCTACATAGG
TGGTGAATGTTGGGTGTGGATCAGG
||
TYPE:         EST
STATUS:       New
CONT_NAME:    Rodríguez de la Vega RC
CITATION:  
Transcriptome analysis of the venom glad of the Mexican scorpion Hadrurus gertschi
LIBRARY:      Scorpion venom gland library 1
EST#:         HGE080
CLONE:        2410
SEQ_PRIMER:   TriplEx2-5' 
P_END:        5'
DNA_TYPE:     cDNA
PUBLIC:       19/10/2007
PUT_ID:       Unidentified
POLYA:        N
COMMENT:   
Singlet. Indefinable ORF
SEQUENCE:
TTTGCCCCATTTCCCCACGGCGGGGGGGCAAAAAGAACCCTTCTTTTAAAGTCGGGAGGG
CCCTCTTGCCACATAAGGTTTATATTCGGCCTTTTTCGGGGATTTTTCGGGGTTTTTCTG
AGAGTGGACAAAATTTTTTTTTTTTCTCCAAATTTTNCAATTAGTGGGNCCCGGCAAAAA
GCGTTCTCCTACTTTTTTCAAGGGTTTGAAGGGGGAAAAATTCTAAAAAAGACCAGGGGG
GGCCACTTTTGAGGCCCTTAAAAGAAAAGCGGAGGGAAGCCCTTTTCCCTCCCGGAACCC
CCCCTAAAAAAAATTTTAAAAATCCAATGAAGTTTTTTTAAAAAAAATCCCCCACGGTGG
AGGAACACTACCGGCCCCTTTTTGGGGAAAAATGGGGTGGGGCTCAAAAAAAAACACCAA
ATTTTCCGGTTTTTGGGATTTTTACCAATTTTTTTTTGGGCCCCCTCGAACCCATTTTTT
TCCATTTTTTTCCCCCGGGGAAGCCTTAAATTGGCCTGAAAAAAAAAGGACCATTTCCCC
CAATTTTTTCCAAATTTTGGAAGGGGTTTTTAAAAATTTTTTGGGCCCTTTTTGGAAACT
TTCCAAAAAAACCGTTTTTTTCGGTCAATTTTCCCTTTTTTCCCCTTTTTGGAAAAGGGT
CTTCCCCCGCCAAAAAGGGAAAAGGAGAATCCCCCACCCAAAAATTTTCCCCCGGTTTGG
GGGAAAAACGGGGTTTAACGGGAATTGGGGTAAAGGGGTAAAATTTTGGAAAAGCCATTT
TTTCCCCCCCCAAAACCCCCACAATTTTTTTTTTACACCGCGTTTTCAAAAAATTGTGTT
TTTTTTTTTTGGCTCGAAAAAAAAGAACTAAAAAAGGCCCCCTTTTTTTCTTCCAAAAAA
AAAGAAAAAAAAAAAAAAAGCC
||
TYPE:         EST
STATUS:       New
CONT_NAME:    Rodríguez de la Vega RC
CITATION:  
Transcriptome analysis of the venom glad of the Mexican scorpion Hadrurus gertschi
LIBRARY:      Scorpion venom gland library 1
EST#:         HGE081
CLONE:        2411
SEQ_PRIMER:   TriplEx2-5' 
P_END:        5'
DNA_TYPE:     cDNA
PUBLIC:       19/10/2007
PUT_ID:       Unidentified
POLYA:        N
COMMENT:   
Singlet. Indefinable ORF
SEQUENCE:
CCGGGGCCTCCTCTAAAATATTTTTTTTATGGGGGGTCCCAAAAAGGCCATCTTTGGGCC
TTCTTCAAAGATTTGTGGTTTTGAGCGCATTTTGCCGGGCCGTGGGGGGCATATAAGGGC
AAATAGGCCTGTGTGGGGAGTGGGAAAAAATTTTTAATTGGGGGGTTTCAAGGGGCCCAT
TTAACCGCCGTTTTAAGGAAATCCCAAGAGGTTTTTTTGGGAGGTTTTTGGGGAAAAACC
GCCAAATAGTGGGGGGTCCCCGTAAAAAACCCTCAAATTGTGGGCCCCCCTAGGCCCGGG
CTAAATAATTATTCCCAGGAAGGGGCATAAAAAGGGGGGTTTTTTTGTCCCATTTTTTCC
CAAAAAAAAAAATCCCCAAATGTGGTGCCGGGGGGGGGGCAAAAATGGGAAAAAATGGAT
TTTTTTTTAATCCCAATTTAAAACCCCCTTTTTGGGGAATAAAGGTTTTTTTAAACCTTT
CCCAATTTTTCCTAAGGGGGCCCAGGGGGCAACAGGGGGAAAAAATTTTTAAACCCTTTT
TTTGGGTTTAAAAAAAAGAAACCCTTTGTCCCCCTTGGGTCCAAAAAAAATCTTTAATGC
GGTGGGGTTCAAACCAAAAAGAATTTGGGGTGGGGTCCCCCCTGGGCCAAAAATTAAAAT
TTGGGGTTTTTAAGGGAAAAAAATGTGGGGGAAATTTTAACCCGGGGGAAAAAAAAAAAA
GGGTTAAACCCACCCCCCCCAAAGTTAATTTTTGGAAAGGGTTCCAAAAGTTTTACCCCT
TTTTTTGGGGATATAAAAAAAAATTTTAAAAGTGTGGGGAAAATTTCCCCTGGGGGCTCC
AAAAGGGTTCCCAAAAAAAAAAAAAAGGTTTTTTGTGCCCCTTTTAAACCCTCCCTTGGG
GGTTTAAAAAAAAAAGTAAAAAAAAAAACC
||
TYPE:         EST
STATUS:       New
CONT_NAME:    Rodríguez de la Vega RC
CITATION:  
Transcriptome analysis of the venom glad of the Mexican scorpion Hadrurus gertschi
LIBRARY:      Scorpion venom gland library 1
EST#:         HGE082
CLONE:        2421
SEQ_PRIMER:   TriplEx2-5' 
P_END:        5'
DNA_TYPE:     cDNA
PUBLIC:       19/10/2007
PUT_ID:       Unidentified
POLYA:        N
COMMENT:   
Singlet. Indefinable ORF
SEQUENCE:
TATTCTAGAGGCCGAGGCGGCCGACATGTGACGGTCCATAAGCGTGTGCAATTCGGTGAG
CTGGCTGGCTGCCATCGGAGCCACCGTGCGCCGAGAAACTGCACGGCGGGTGGTGAGAAC
ACCCCCTTCTTCCCCCCTCTTTTTTTGGTTTCCCCGGTTGCTGTTTTTTTTTTCATATCT
CAACCAGTCGACGATTTCTAACCCCCCCCCCCTTTTTTTTCATTCTCCCCCCCCCTTATT
AACCCCCCCCCCCCCNCTTTTGCTNAGGTTGAAGGTTAGTATTTAAACAAAAAACTACCA
CCCCACCGTACTCTCCCCCCCATCCCTGTTCTCTTTAGCATTCTTCCATTCCTCCCCCTT
CTTATCCTCCACCCCCTCAAAGAGCATCTCTTTCTTTCTCCGAATTATACAATACACAAC
TCATATACATTCTTTTTTCATGGGCCCGGCCTAATCACGCCGGGTAAAGGCCCACCCCCA
CCTATCCTCCTTTCCTTTTCTTTCCCCCCCTNCCTGATTATCCCCCTCCTCCCCGGACCC
CGCCCCTCCCCCCCCACTCATCTTCACCTCCACCTATACTTGGTTATTCTTCCCCTCCCT
TCTTCTATCTGTGGCCTATATGCTTCCCCTCTTCCTTCTCCTCATCCCAACTCCCTCCTC
TCCCCTNTCTTCTCTCTCCTGCCCCCTCTCCTCCTTCCGCTTCTCGCCTTCCTCTTACTT
CCCTTACCTCTTTTCATCCCACACTCTGGGCCCCTACCTCCCTCCATCACCCTATAT
||
TYPE:         EST
STATUS:       New
CONT_NAME:    Rodríguez de la Vega RC
CITATION:  
Transcriptome analysis of the venom glad of the Mexican scorpion Hadrurus gertschi
LIBRARY:      Scorpion venom gland library 1
EST#:         HGE083
CLONE:        2472
SEQ_PRIMER:   TriplEx2-5' 
P_END:        5'
DNA_TYPE:     cDNA
PUBLIC:       19/10/2007
PUT_ID:       Unidentified
POLYA:        N
COMMENT:   
Singlet. Indefinable ORF
SEQUENCE:
GGGGAGATCCACTCGTTTTTGTTGCATTGTACGCTAGTTTGATAAATTAATCGTTCAATC
AATCATGAAAGCGACAATATTAGTTGTACTTGTTTGCTGTGCTCTTTTGGGAACTCTGTT
TGCTCCAGCTGTTGAAGCTCAGAGATACTACGGCGGCAGAGGCGGATACTATGGTGGAGG
AAGATACGGTGGAGGGAGGTTCGGTGGAGGAAGGT
